# Supplementary material for: Meta-analysis of gene expression profiles in long-term non-progressors infected with HIV-1
Source: BMC Med Genomics. 2019 Jan 9;12:3. doi: 10.1186/s12920-018-0443-x (PMC6325803; doi:10.1186/s12920-018-0443-x)
Supplement: Supplementary file 3 — Table S1A. All the significantly down-regulated genes in the LC group. B. All the significantly up-regulated genes in the LC group. C. All the significantly down-regulated genes in the LH group. D. All the significantly up-regulated genes in the LH group. E. All the significantly down-regulated genes in the LA group. F. All the significantly up-regulated genes in the LA group. G. All the significantly down-regulated genes in the HC group. H. All the significantly up-regulated genes in the HC group. (XLSX 248 kb) [file 12920_2018_443_MOESM3_ESM.xlsx]

## Sheet: LC_table1
Additional file3:Table S1A. All the significantly down-regulated genes in the LC group.
	Gene Symbol	Entrez ID	RP/Rsum	FC:(class1/class2)	pfp	P.value	Average log2 fold change
1	HLA-DRB1	3123	593.7	1.058	1.97e-08	1.633e-12	0.0813396
2	PPP1R2P9	80316	857.2	0.3793	7.482e-06	1.241e-09	-1.39859
3	GPR25	2848	901.6	0.4608	1.185e-05	2.949e-09	-1.11779
4	MNDA	4332	912.4	0.8144	1.089e-05	3.612e-09	-0.296191
5	GIMAP4	55303	948.2	0.7963	1.669e-05	6.92e-09	-0.328616
6	VWF	7450	1052	0.3815	7.753e-05	3.858e-08	-1.39025
7	EPO	2056	1130	0.4662	0.0002117	1.229e-07	-1.10098
8	HCP5	10866	1138	0.8457	0.0002075	1.377e-07	-0.241782
9	SYDE1	85360	1171	0.4249	0.0002882	2.151e-07	-1.2348
10	IKZF1	10320	1186	0.7237	0.0003148	2.611e-07	-0.466536
11	IL7R	3575	1214	0.7615	0.0004157	3.792e-07	-0.393084
12	C1orf106	55765	1269	0.4657	0.0007566	7.529e-07	-1.10253
13	DENND2D	79961	1296	0.7896	0.0009549	1.029e-06	-0.340806
14	TRAF3IP3	80342	1310	0.7579	0.001046	1.215e-06	-0.399921
15	PCMT1	5110	1315	0.7899	0.001038	1.291e-06	-0.340258
16	DSC1	1823	1333	0.6363	0.001194	1.584e-06	-0.652221
17	COL5A3	50509	1410	0.4919	0.002593	3.655e-06	-1.02356
18	NOSIP	51070	1436	0.7654	0.003197	4.772e-06	-0.385714
19	RAB7A	7879	1451	0.7739	0.003521	5.548e-06	-0.369781
20	CYP4B1	1580	1461	0.6338	0.003698	6.134e-06	-0.6579
21	ARL6IP5	10550	1463	0.8056	0.003434	6.265e-06	-0.311864
22	SELL	6402	1463	0.786	0.003592	6.256e-06	-0.347399
23	CAVIN3	112464	1478	0.5568	0.003818	7.282e-06	-0.844769
24	GSTT1	2952	1497	0.7774	0.004402	8.762e-06	-0.363271
25	PARP1	142	1498	0.7841	0.004271	8.855e-06	-0.35089
26	NSUN5P1	155400	1514	0.6568	0.004785	1.032e-05	-0.606474
27	CTDSP2	10106	1515	0.8106	0.004629	1.037e-05	-0.302938
28	PNPLA4	8228	1527	0.4999	0.005007	1.163e-05	-1.00029
29	ABO	28	1532	0.5521	0.005043	1.213e-05	-0.856998
30	RPS4Y1	6192	1532	1.149	0.004889	1.216e-05	0.200379
31	CD1C	911	1544	0.9265	0.0053	1.362e-05	-0.110137
32	AP4M1	9179	1552	0.5466	0.005533	1.468e-05	-0.871443
33	ICAM2	3384	1562	0.8301	0.005861	1.604e-05	-0.268643
34	NREP	9315	1572	0.6289	0.006194	1.746e-05	-0.669097
35	CALCRL	10203	1577	0.5252	0.006293	1.827e-05	-0.929061
36	FGF7	2252	1583	0.5424	0.006464	1.93e-05	-0.882571
37	RAC2	5880	1589	0.8	0.006664	2.045e-05	-0.321928
38	OSBPL10	114884	1594	0.5159	0.00678	2.137e-05	-0.954837
39	CSF1R	1436	1596	0.7177	0.006538	2.169e-05	-0.478547
40	PRL	5617	1596	0.5087	0.006695	2.165e-05	-0.975113
41	ARPC5	10092	1601	0.8018	0.006681	2.272e-05	-0.318686
42	ZNF215	7762	1603	0.5742	0.006593	2.297e-05	-0.800375
43	MST1R	4486	1612	0.4861	0.006974	2.487e-05	-1.04067
44	LPXN	9404	1618	0.8609	0.007176	2.618e-05	-0.216082
45	MRPS31	10240	1629	0.8007	0.00774	2.888e-05	-0.320666
46	FBLN5	10516	1639	0.7129	0.00824	3.144e-05	-0.488228
47	CISH	1154	1646	0.7742	0.008516	3.319e-05	-0.369222
48	TNFSF10	8743	1652	0.904	0.008788	3.498e-05	-0.145605
49	ETS1	2113	1656	0.7897	0.008923	3.626e-05	-0.340623
50	ANKRD55	6039	1669	0.7223	0.009524	4.028e-05	-0.46933
51	RNASE6	79722	1669	0.774	0.00969	4.018e-05	-0.369595
52	FCMR	9214	1681	0.8143	0.0103	4.443e-05	-0.296368
53	MPPED2	744	1699	0.5955	0.0117	5.145e-05	-0.747827
54	PON3	5446	1700	0.6315	0.01159	5.191e-05	-0.663145
55	PTK7	5754	1701	0.5388	0.01146	5.227e-05	-0.892178
56	CX3CR1	1524	1717	1.245	0.01273	5.914e-05	0.316146
57	TNS3	64759	1719	0.8092	0.01276	6.031e-05	-0.305432
58	ATP8B3	148229	1723	0.5884	0.01294	6.223e-05	-0.765131
59	CD2	914	1726	0.8232	0.01305	6.386e-05	-0.280685
60	CD27	939	1729	0.8102	0.01308	6.511e-05	-0.30365
61	PTGDR2	11251	1729	0.6344	0.01287	6.511e-05	-0.656535
62	CDC20	991	1731	0.5696	0.0129	6.636e-05	-0.811979
63	NLRP2	55655	1731	0.5767	0.01271	6.638e-05	-0.794107
64	PPT1	5538	1740	0.8301	0.01333	7.073e-05	-0.268643
65	IQCA1	79781	1742	0.5434	0.01336	7.202e-05	-0.879914
66	DPYSL2	1808	1747	0.7925	0.01363	7.461e-05	-0.335517
67	EPHA1	2041	1751	0.7652	0.01389	7.718e-05	-0.386091
68	TECPR2	9895	1758	0.5754	0.01449	8.17e-05	-0.797363
69	POGLUT1	56983	1768	0.7035	0.01536	8.79e-05	-0.507378
70	PDZK1IP1	10158	1769	0.5566	0.0153	8.883e-05	-0.845287
71	GCNT1	2650	1770	0.5908	0.0151	8.893e-05	-0.759258
72	MS4A6A	64231	1770	0.8216	0.01493	8.913e-05	-0.283492
73	ACTB	60	1789	0.8307	0.01692	0.0001024	-0.267601
74	HMGN4	10473	1796	0.8428	0.01765	0.0001083	-0.246738
75	ESYT1	23344	1800	0.8729	0.01788	0.0001112	-0.196112
76	EPRS	2058	1805	0.8235	0.01831	0.0001154	-0.280159
77	NBEA	26960	1806	0.5497	0.01821	0.0001163	-0.863284
78	LDHB	3945	1813	0.8376	0.01896	0.0001227	-0.255667
79	HKDC1	80201	1824	0.6578	0.02028	0.0001329	-0.604279
80	GNAI1	2770	1825	0.6006	0.02009	0.0001333	-0.735524
81	ST6GAL1	6480	1825	0.7619	0.01988	0.0001335	-0.392326
82	ACADM	34	1830	0.8124	0.02013	0.0001386	-0.299738
83	RETN	56729	1830	0.5746	0.02032	0.0001382	-0.79937
84	NIPAL3	57185	1843	0.7852	0.02179	0.0001518	-0.348868
85	ZNF573	126231	1850	0.8498	0.02266	0.0001598	-0.234805
86	DYNLL1	8655	1851	0.8356	0.02247	0.0001603	-0.259116
87	GRK2	156	1852	0.523	0.02239	0.0001616	-0.935117
88	HES2	54626	1857	0.5518	0.0229	0.0001672	-0.857783
89	PLEKHA8P1	51054	1860	0.6825	0.02326	0.0001717	-0.551099
90	STON1	11037	1863	0.649	0.02339	0.0001746	-0.62371
91	LDLRAP1	26119	1868	0.7909	0.02393	0.0001806	-0.338433
92	FLOT2	2319	1874	0.8279	0.0248	0.0001892	-0.272472
93	PSPH	5723	1876	0.602	0.02487	0.0001918	-0.732165
94	SOCS2	8835	1877	0.7688	0.02468	0.0001924	-0.37932
95	OR6A2	8590	1878	0.5559	0.02462	0.000194	-0.847103
96	SLC46A3	283537	1878	0.8177	0.02442	0.0001944	-0.290356
97	METTL3	56339	1881	0.857	0.02462	0.0001981	-0.222633
98	M6PR	4074	1888	0.8388	0.02555	0.0002076	-0.253601
99	HNRNPA0	10949	1894	0.8278	0.02637	0.0002165	-0.272646
100	CAB39	51719	1899	0.8565	0.02698	0.0002237	-0.223475
101	KYAT1	883	1901	0.6936	0.02705	0.0002265	-0.527824
102	DEXI	28955	1903	0.8669	0.02723	0.0002304	-0.206063
103	ZNF248	57209	1904	0.7574	0.0271	0.0002315	-0.400873
104	BTN3A2	11118	1907	0.8546	0.02731	0.0002356	-0.226679
105	SLC35A5	55032	1910	0.8267	0.02773	0.0002415	-0.274564
106	MAP2	4133	1911	0.5717	0.02757	0.0002423	-0.80667
107	DACH1	1602	1914	0.5693	0.02782	0.0002469	-0.812739
108	SFRP1	6422	1915	0.5502	0.02777	0.0002487	-0.861972
109	JCHAIN	3512	1916	0.9686	0.02777	0.000251	-0.0460271
110	VIPR1	7433	1924	0.7971	0.02899	0.0002644	-0.327167
111	AARS	16	1926	0.8522	0.02908	0.0002677	-0.230736
112	METTL13	51603	1928	0.8464	0.02933	0.0002725	-0.240588
113	HDAC1	3065	1930	0.8309	0.02947	0.0002761	-0.267253
114	TMEM63A	9725	1931	0.8049	0.02929	0.0002769	-0.313119
115	RALA	5898	1941	0.8644	0.03096	0.0002952	-0.210229
116	CAT	847	1942	0.8283	0.03093	0.0002975	-0.271775
117	MSRB1	51734	1943	0.7893	0.03092	0.0003	-0.341354
118	GIMAP5	55340	1944	0.8812	0.0308	0.0003014	-0.182459
119	POU4F3	5459	1945	0.5461	0.03062	0.0003047	-0.872763
120	SIX3	6496	1945	0.7031	0.03085	0.0003045	-0.508198
121	GIMAP6	474344	1952	0.9064	0.03151	0.0003188	-0.14178
122	IFNAR1	3454	1952	0.8341	0.03164	0.0003175	-0.261708
123	HLA-DQB1	3119	1966	0.8341	0.03402	0.0003471	-0.261708
124	SH3BP4	23677	1968	0.7523	0.03426	0.0003524	-0.41062
125	RPA1	6117	1972	0.8603	0.03466	0.0003621	-0.217088
126	SAE1	10055	1972	0.8322	0.03483	0.000361	-0.264998
127	RNASEL	6041	1973	0.8243	0.03447	0.000363	-0.278759
128	NIF3L1	60491	1977	0.7978	0.03507	0.0003723	-0.325901
129	ZFP2	80108	1979	0.7305	0.03527	0.0003773	-0.453044
130	GNB3	2784	1980	0.666	0.03534	0.000381	-0.586406
131	IMPA2	3613	1981	0.8924	0.03519	0.0003823	-0.164238
132	PADI4	23569	1981	0.7564	0.03496	0.0003827	-0.402779
133	SLC52A1	55065	1981	0.6063	0.03478	0.0003836	-0.721896
134	IL6R	3570	1995	0.7763	0.03757	0.0004175	-0.365314
135	RPA2	6118	1995	0.8226	0.03732	0.0004178	-0.281737
136	MYL12A	10627	1996	0.9084	0.03731	0.0004208	-0.1386
137	MYCN	4613	1999	0.6178	0.03763	0.0004276	-0.694788
138	ACTG1	71	2000	0.8559	0.03768	0.0004312	-0.224486
139	BCL9	607	2005	0.6455	0.03851	0.0004439	-0.631511
140	CAP1	10487	2005	0.8628	0.03837	0.0004455	-0.212902
141	PRPSAP1	5635	2016	0.8517	0.04075	0.0004765	-0.231583
142	ADGRB2	576	2019	0.6234	0.04096	0.0004857	-0.68177
143	ADSL	158	2019	0.8457	0.04116	0.0004847	-0.241782
144	HRH2	3274	2022	0.6647	0.04135	0.0004938	-0.589225
145	SMCO4	56935	2024	0.6853	0.04165	0.0005009	-0.545192
146	NOTCH3	4854	2028	0.6655	0.04234	0.0005126	-0.587489
147	CCL27	10850	2030	0.7464	0.04216	0.0005175	-0.421979
148	FOLR3	2352	2030	0.9831	0.04244	0.0005174	-0.0245899
149	ALDH9A1	223	2031	0.8795	0.04237	0.0005236	-0.185245
150	LRRN3	54674	2033	0.9102	0.04246	0.0005282	-0.135745
151	GDPD3	79153	2036	0.696	0.04298	0.0005383	-0.522841
152	GATM	2628	2043	0.7623	0.0443	0.000562	-0.391569
153	TLR7	51284	2043	0.9335	0.04453	0.0005613	-0.0992781
154	CAPN11	11131	2044	0.6736	0.04427	0.0005655	-0.570036
155	OXR1	55074	2045	0.8325	0.04411	0.000567	-0.264478
156	RAB5B	5869	2048	0.8615	0.0447	0.0005783	-0.215077
157	EIF3L	51386	2049	0.842	0.04446	0.0005826	-0.248108
158	SNCG	6623	2049	0.6193	0.04462	0.0005809	-0.69129
159	HOXA4	3201	2050	0.5883	0.04412	0.0005854	-0.765376
160	MAN1C1	57134	2050	0.8153	0.04397	0.0005871	-0.294597
161	REEP5	7905	2050	0.8766	0.04433	0.0005845	-0.190009
162	ASPN	54829	2051	0.6687	0.04372	0.0005874	-0.580569
163	CD7	924	2056	0.8469	0.04484	0.0006061	-0.239736
164	CORO1A	11151	2056	0.8751	0.0447	0.000608	-0.19248
165	NDN	4692	2057	0.6423	0.04454	0.0006094	-0.638681
166	TRAPPC12	51112	2057	0.8091	0.04437	0.0006109	-0.30561
167	RBL2	5934	2059	0.8781	0.04473	0.0006195	-0.187543
168	CFD	1675	2060	0.7721	0.04471	0.000623	-0.37314
169	MANSC1	54682	2066	0.6259	0.04605	0.0006455	-0.675996
170	TMED10	10972	2067	0.8206	0.04582	0.000646	-0.285249
171	CD3E	916	2068	0.8333	0.04599	0.0006522	-0.263092
172	TMEM204	79652	2071	0.7933	0.04664	0.0006653	-0.334062
173	LPAL2	80350	2072	0.6056	0.04616	0.0006661	-0.723563
174	WWTR1	25937	2072	0.6826	0.04638	0.0006655	-0.550888
175	KIF24	347240	2075	0.7028	0.04673	0.0006782	-0.508814
176	SDHAF3	57001	2076	0.7771	0.04676	0.0006826	-0.363828
177	ERAP2	64167	2084	0.8871	0.04842	0.0007148	-0.172831
178	THEM6	51337	2084	0.8069	0.04867	0.0007145	-0.309538
179	PDCD6	10016	2085	0.8817	0.04842	0.0007188	-0.18164
180	ARHGAP15	55843	2087	0.8443	0.04894	0.0007305	-0.244172

## Sheet: LC_table2
Additional file 3: Table S1B. All the significantly up-regulated genes in the LC group.
	Gene Symbol	Entrez ID	RP/Rsum	FC:(class1/class2)	pfp	P.value	Average log2 fold change
1	SERPINB2	5055	605.1	2.395	2.817e-08	2.337e-12	1.26003
2	GZMH	2999	696.5	1.98	1.887e-07	3.13e-11	0.9855
3	OLR1	4973	698.8	2.506	1.339e-07	3.331e-11	1.32539
4	THBS1	7057	797.9	1.867	1.072e-06	3.556e-10	0.900722
5	PFKFB3	5209	802.4	1.454	9.468e-07	3.926e-10	0.540027
6	IRF1	3659	821.1	1.489	1.182e-06	5.881e-10	0.574344
7	RAB3IL1	5866	887.1	2.541	3.852e-06	2.236e-09	1.3454
8	KDM5D	8284	904.6	2.254	4.699e-06	3.118e-09	1.17249
9	GNA15	2769	907	1.722	4.372e-06	3.263e-09	0.784085
10	NKG7	4818	908.5	1.66	4.045e-06	3.354e-09	0.731183
11	PLEK	5341	915.1	1.587	4.164e-06	3.799e-09	0.666302
12	BHLHE40	8553	927.2	1.303	4.767e-06	4.744e-09	0.381837
13	VCAM1	7412	942.3	2.675	5.777e-06	6.229e-09	1.41954
14	TRPC3	7222	944.1	2.46	5.534e-06	6.425e-09	1.29866
15	IL6	3569	949	2.199	5.636e-06	7.011e-09	1.13685
16	GABARAPL1	23710	970.1	1.476	7.641e-06	1.014e-08	0.561693
17	BCL3	602	974.7	1.512	7.779e-06	1.097e-08	0.596458
18	DDIT3	1649	983.2	1.442	8.49e-06	1.267e-08	0.528071
19	MAFB	9935	984.6	1.406	8.233e-06	1.297e-08	0.491597
20	HLA-DQA1	3117	993.3	1.59	9.06e-06	1.503e-08	0.669027
21	CD83	9308	1018	1.468	1.29e-05	2.247e-08	0.553852
22	CEBPB	1051	1043	1.408	1.847e-05	3.37e-08	0.493647
23	IL1B	3553	1045	1.544	1.827e-05	3.485e-08	0.626673
24	TIPARP	25976	1052	1.607	1.953e-05	3.887e-08	0.68437
25	NR4A2	4929	1069	1.577	2.409e-05	4.995e-08	0.657183
26	SLC2A3	6515	1069	1.296	2.33e-05	5.024e-08	0.374066
27	SLC22A4	6583	1081	2.019	2.686e-05	6.015e-08	1.01364
28	NINJ1	4814	1091	1.405	3.013e-05	6.997e-08	0.49057
29	ADM	133	1095	1.362	3.049e-05	7.332e-08	0.445727
30	STX11	8676	1102	1.189	3.29e-05	8.186e-08	0.249749
31	GNLY	10578	1109	1.517	3.543e-05	9.108e-08	0.601221
32	MMP9	4318	1119	2.152	3.93e-05	1.043e-07	1.10568
33	IFNB1	3456	1146	2.037	5.576e-05	1.526e-07	1.02645
34	DUSP5	1847	1146	1.376	5.428e-05	1.53e-07	0.46048
35	CXCL2	2920	1147	1.383	5.345e-05	1.552e-07	0.467801
36	G0S2	50486	1155	1.407	5.798e-05	1.731e-07	0.492622
37	SCO2	9997	1159	1.43	5.966e-05	1.831e-07	0.516015
38	SYNGR3	9143	1166	2.335	6.38e-05	2.011e-07	1.22342
39	DUSP2	1844	1167	1.376	6.26e-05	2.025e-07	0.46048
40	ANPEP	290	1171	1.439	6.524e-05	2.164e-07	0.525067
41	TNFAIP3	7128	1176	1.382	6.765e-05	2.3e-07	0.466758
42	CDKN1A	1026	1183	1.326	7.266e-05	2.531e-07	0.407081
43	ZEB2	9839	1185	1.634	7.287e-05	2.599e-07	0.708408
44	LDLR	3949	1187	1.42	7.284e-05	2.658e-07	0.505891
45	FAM46C	54855	1196	1.363	7.978e-05	2.977e-07	0.446786
46	IL13	3596	1208	2.366	9.136e-05	3.485e-07	1.24245
47	MAP3K8	1326	1209	1.602	9.123e-05	3.556e-07	0.679874
48	FGFBP1	9982	1215	2.069	9.663e-05	3.847e-07	1.04893
49	IRAK3	11213	1218	1.054	9.756e-05	3.964e-07	0.0758749
50	CYP1B1	1545	1225	1.938	0.0001044	4.327e-07	0.954569
51	MT2A	4502	1253	1.38	0.0001465	6.198e-07	0.464668
52	C1orf21	81563	1253	1.898	0.0001439	6.208e-07	0.92448
53	SLC7A5	8140	1256	1.473	0.0001456	6.401e-07	0.558757
54	IFITM3	10410	1270	1.329	0.0001691	7.572e-07	0.410341
55	CCL2	6347	1271	1.782	0.0001688	7.7e-07	0.833497
56	TMEM51	55092	1278	1.368	0.0001792	8.321e-07	0.452068
57	TNFAIP2	7127	1290	1.249	0.0002032	9.606e-07	0.320773
58	SIK1	150094	1297	1.42	0.0002164	1.041e-06	0.505891
59	DDX3Y	8653	1298	2.004	0.0002163	1.058e-06	1.00288
60	LYN	4067	1304	1.356	0.000227	1.13e-06	0.439357
61	KYNU	8942	1309	1.624	0.0002377	1.202e-06	0.699552
62	HERC2P3	283755	1311	2.22	0.0002397	1.232e-06	1.15056
63	RGS1	5996	1315	1.333	0.0002468	1.289e-06	0.414677
64	SGK1	6446	1321	1.296	0.0002593	1.376e-06	0.374066
65	CTSG	1511	1325	2.227	0.0002684	1.447e-06	1.1551
66	DDIT4	54541	1328	1.292	0.0002723	1.49e-06	0.369606
67	SDC4	6385	1331	1.858	0.0002778	1.543e-06	0.893751
68	GALR2	8811	1338	1.943	0.000296	1.669e-06	0.958286
69	NLGN4Y	22829	1338	1.777	0.0002919	1.67e-06	0.829444
70	LMNA	4000	1346	1.406	0.0003142	1.824e-06	0.491597
71	SPI1	6688	1366	1.393	0.0003865	2.276e-06	0.478195
72	MARCKS	4082	1370	1.342	0.0004002	2.39e-06	0.424385
73	ZFP36	7538	1382	1.31	0.0004472	2.708e-06	0.389567
74	PRSS23	11098	1393	1.673	0.0004976	3.054e-06	0.742437
75	MIR22HG	84981	1393	1.344	0.000493	3.066e-06	0.426533
76	HLA-DRB4	3126	1393	1.287	0.0004872	3.071e-06	0.364012
77	OSER1	51526	1398	1.253	0.0005069	3.237e-06	0.325386
78	NR2F1	7025	1403	1.972	0.0005253	3.398e-06	0.97966
79	PMAIP1	5366	1416	1.526	0.0005946	3.896e-06	0.609755
80	TNFRSF21	27242	1426	1.595	0.0006509	4.318e-06	0.673556
81	IFNG	3458	1433	1.556	0.0006878	4.62e-06	0.637842
82	PTGS2	5743	1435	1.273	0.0006935	4.716e-06	0.348232
83	FEM1C	56929	1438	1.289	0.000711	4.894e-06	0.366252
84	FCGR1A	2209	1441	1.801	0.0007195	5.012e-06	0.848798
85	DKK4	27121	1449	1.684	0.0007726	5.446e-06	0.751892
86	TRIB1	10221	1451	1.104	0.0007766	5.539e-06	0.14274
87	B3GAT1	27087	1458	1.858	0.000826	5.959e-06	0.893751
88	BTG3	10950	1458	1.319	0.0008168	5.961e-06	0.399445
89	ZC3H12A	80149	1460	1.305	0.0008211	6.061e-06	0.38405
90	AQP8	343	1462	1.691	0.0008282	6.181e-06	0.757877
91	AVPI1	60370	1462	1.274	0.0008211	6.197e-06	0.349365
92	PELI1	57162	1465	1.273	0.0008405	6.413e-06	0.348232
93	SETBP1	26040	1470	1.994	0.000872	6.726e-06	0.995665
94	DUSP8	1850	1485	1.423	0.0009943	7.751e-06	0.508936
95	USP9Y	8287	1485	1.866	0.0009914	7.811e-06	0.899949
96	OSM	5008	1498	1.234	0.001108	8.824e-06	0.303342
97	DDN	23109	1500	1.82	0.001119	9.003e-06	0.863938
98	DUSP4	1846	1503	1.745	0.001142	9.282e-06	0.803227
99	ZHX2	22882	1509	1.623	0.001191	9.782e-06	0.698663
100	NACC2	138151	1510	1.345	0.001198	9.933e-06	0.427606
101	CCL5	6352	1518	1.328	0.001276	1.069e-05	0.409255
102	HLA-DRB1	3123	1521	1.058	0.001299	1.098e-05	0.0813396
103	CXCL8	3576	1529	1.335	0.001389	1.187e-05	0.41684
104	SRGN	5552	1530	1.31	0.001382	1.192e-05	0.389567
105	PRG2	5553	1532	1.639	0.001395	1.215e-05	0.712816
106	FSCN1	6624	1540	1.554	0.001489	1.309e-05	0.635987
107	TMSB4Y	9087	1541	1.764	0.001489	1.322e-05	0.818851
108	SNIP1	79753	1542	1.209	0.001491	1.336e-05	0.273814
109	IFI30	10437	1546	1.179	0.001536	1.388e-05	0.237564
110	CD8A	925	1553	1.371	0.001614	1.472e-05	0.455229
111	FCN1	2219	1559	1.336	0.001689	1.555e-05	0.41792
112	RIPK2	8767	1570	1.129	0.001846	1.715e-05	0.175045
113	RCAN2	10231	1578	1.966	0.001973	1.849e-05	0.975263
114	MYLK3	91807	1579	1.775	0.00197	1.863e-05	0.827819
115	HK3	3101	1603	1.337	0.002428	2.316e-05	0.418999
116	ZFY	7544	1605	1.824	0.002447	2.354e-05	0.867106
117	PLEKHS1	79949	1605	1.818	0.002428	2.356e-05	0.862352
118	AMHR2	269	1606	1.844	0.002412	2.36e-05	0.882839
119	PHLDA1	22822	1607	1.355	0.002417	2.385e-05	0.438293
120	COL1A1	1277	1611	1.849	0.002494	2.482e-05	0.886745
121	PLAUR	5329	1614	1.263	0.002534	2.543e-05	0.336855
122	NAMPT	10135	1615	1.261	0.002523	2.552e-05	0.334568
123	CHD1	1105	1622	1.256	0.002654	2.707e-05	0.328836
124	PLA1A	51365	1625	1.549	0.002715	2.792e-05	0.631337
125	SLC15A3	51296	1627	1.092	0.002733	2.833e-05	0.126973
126	PGAM2	5224	1632	1.773	0.002823	2.95e-05	0.826193
127	POMP	51371	1632	1.524	0.002806	2.955e-05	0.607863
128	NOD2	64127	1633	1.476	0.002809	2.982e-05	0.561693
129	ENC1	8507	1634	1.426	0.002811	3.008e-05	0.511974
130	PPP1R16B	26051	1637	1.334	0.002867	3.091e-05	0.415759
131	PLA2G7	7941	1640	1.487	0.002908	3.159e-05	0.572405
132	NFIL3	4783	1642	1.254	0.00294	3.218e-05	0.326537
133	TEK	7010	1644	1.773	0.002979	3.286e-05	0.826193
134	IL1A	3552	1645	1.456	0.002964	3.294e-05	0.54201
135	STAB1	23166	1661	1.133	0.003376	3.779e-05	0.180148
136	RELB	5971	1663	1.366	0.003398	3.833e-05	0.449957
137	CST7	8530	1682	1.3	0.003934	4.47e-05	0.378512
138	PLIN2	123	1686	1.231	0.004039	4.623e-05	0.299831
139	SLCO4A1	28231	1689	1.596	0.004113	4.741e-05	0.674461
140	SAT1	6303	1691	1.273	0.004153	4.822e-05	0.348232
141	NXT1	29107	1696	1.16	0.004295	5.022e-05	0.214125
142	FPR1	2357	1703	1.278	0.004491	5.289e-05	0.353888
143	HBEGF	1839	1709	1.115	0.004693	5.565e-05	0.157044
144	HERC5	51191	1712	1.345	0.004782	5.711e-05	0.427606
145	BCL6	604	1715	1.093	0.004865	5.85e-05	0.128293
146	CDC42EP4	23580	1730	1.408	0.005409	6.55e-05	0.493647
147	CXCL10	3627	1733	1.537	0.005522	6.732e-05	0.620117
148	NECAP1	25977	1733	1.213	0.005496	6.745e-05	0.27858
149	YBX3	8531	1739	1.19	0.005706	7.051e-05	0.250962
150	IL21	59067	1742	1.704	0.005789	7.202e-05	0.768925
151	OR2B6	26212	1744	1.681	0.005862	7.341e-05	0.74932
152	SPAG4	6676	1760	1.725	0.006575	8.289e-05	0.786596
153	NOCT	25819	1762	1.41	0.006624	8.404e-05	0.495695
154	SATB2	23314	1770	1.726	0.00699	8.927e-05	0.787432
155	YAP1	10413	1773	1.618	0.007111	9.141e-05	0.694212
156	MAPK8IP1	9479	1776	1.408	0.007185	9.295e-05	0.493647
157	CYP2F1	1572	1779	1.641	0.007348	9.567e-05	0.714575
158	DCTN6	10671	1781	1.279	0.00741	9.71e-05	0.355016
159	OR2J3	442186	1796	1.518	0.008229	0.0001085	0.602172
160	AVP	551	1797	1.658	0.008195	0.0001087	0.729444
161	CD300C	10871	1797	1.399	0.008159	0.0001089	0.484396
162	HES1	3280	1801	1.466	0.008345	0.0001121	0.551885
163	HSPA12A	259217	1804	1.621	0.008497	0.0001149	0.696884
164	PVALB	5816	1806	1.614	0.008572	0.0001166	0.690641
165	COQ10B	80219	1806	1.23	0.008533	0.0001168	0.298658
166	CLEC7A	64581	1808	1.153	0.008567	0.0001179	0.205393
167	OASL	8638	1808	1.568	0.008537	0.0001182	0.648926
168	CSNK1D	1453	1812	1.187	0.008719	0.0001215	0.24732
169	PPFIA2	8499	1812	1.699	0.008672	0.0001215	0.764686
170	RGS13	6003	1814	1.361	0.008784	0.0001238	0.444667
171	DENND3	22898	1817	1.286	0.008907	0.0001263	0.362891
172	KCNH4	23415	1833	1.458	0.009951	0.000142	0.543991
173	INSIG1	3638	1834	1.294	0.009907	0.0001421	0.371838
174	BST1	683	1838	1.424	0.01017	0.0001467	0.509949
175	VPS37B	79720	1840	1.125	0.01027	0.000149	0.169925
176	S1PR5	53637	1852	1.347	0.0111	0.0001621	0.42975
177	PPP1R15A	23645	1855	1.195	0.01128	0.0001656	0.257011
178	PDK4	5166	1855	1.472	0.01122	0.0001657	0.557778
179	GPR15	2838	1857	1.564	0.01129	0.0001675	0.645241
180	ATG2A	23130	1857	1.253	0.01126	0.0001682	0.325386
181	ITGAX	3687	1861	1.418	0.01151	0.0001728	0.503858
182	FAM49A	81553	1864	1.262	0.01165	0.0001758	0.335712
183	SOD2	6648	1864	1.175	0.01164	0.0001766	0.232661
184	THBS4	7060	1872	1.624	0.01222	0.0001865	0.699552
185	GUCA2B	2981	1873	1.672	0.01218	0.0001868	0.741575
186	ELANE	1991	1876	1.373	0.01241	0.0001915	0.457332
187	S100A8	6279	1879	1.073	0.01256	0.0001947	0.10165
188	RNF19A	25897	1883	1.225	0.01285	0.0002003	0.292782
189	IER5	51278	1883	1.159	0.01282	0.0002009	0.212881
190	ZBTB43	23099	1886	1.228	0.01302	0.0002052	0.296311
191	AZU1	566	1887	1.53	0.01304	0.0002066	0.613532
192	FUT3	2525	1887	1.609	0.01298	0.0002066	0.686164
193	SLC2A2	6514	1890	1.73	0.01312	0.0002099	0.790772
194	HBD	3045	1891	1.556	0.01315	0.0002116	0.637842
195	ACSL1	2180	1891	1.223	0.01314	0.0002125	0.290424
196	TNFRSF9	3604	1894	1.646	0.01335	0.000217	0.718964
197	USP3	9960	1897	1.154	0.01354	0.0002212	0.206643
198	ID2	3398	1898	1.2	0.0135	0.0002217	0.263034
199	TCP11	6954	1899	1.616	0.0136	0.0002244	0.692427
200	SLC31A2	1318	1900	1.237	0.01359	0.0002255	0.306846
201	GSPT1	2935	1903	1.238	0.01378	0.0002296	0.308011
202	TNFSF9	8744	1907	1.499	0.01412	0.0002366	0.584
203	CLCF1	23529	1908	1.399	0.01416	0.0002384	0.484396
204	MXD1	4084	1910	0.9332	0.01422	0.0002405	-0.0997418
205	PIGA	5277	1914	1.245	0.01455	0.0002473	0.316146
206	IFNGR1	3459	1918	1.215	0.01491	0.0002548	0.280956
207	KIF13A	63971	1924	1.456	0.01537	0.0002638	0.54201
208	PRC1	9055	1925	1.268	0.01544	0.0002664	0.342555
209	SQSTM1	8878	1928	1.21	0.01563	0.0002709	0.275007
210	LRRC32	2615	1932	1.142	0.01603	0.0002792	0.191563
211	PER1	5187	1934	1.293	0.01613	0.0002823	0.370722
212	SLC35G2	80723	1938	1.675	0.0165	0.0002901	0.744161
213	ABCA1	19	1938	1.218	0.01648	0.0002911	0.284514
214	EFHD2	79180	1942	1.219	0.01683	0.0002986	0.285698
215	ISG15	9636	1946	1.28	0.01716	0.0003059	0.356144
216	FOXC1	2296	1951	1.6	0.01762	0.0003157	0.678072
217	FOXD1	2297	1954	1.309	0.01787	0.0003216	0.388465
218	ADGRG1	9289	1956	1.312	0.01803	0.0003261	0.391768
219	IGSF6	10261	1956	1.262	0.01796	0.0003262	0.335712
220	FCER2	2208	1958	1.523	0.01807	0.0003297	0.606916
221	TYROBP	7305	1963	1.072	0.01864	0.0003417	0.100305
222	HLA-DRB6	3128	1969	1.144	0.01922	0.0003539	0.194087
223	ADH1A	124	1970	1.622	0.01928	0.0003565	0.697774
224	NLRP3	114548	1972	1.135	0.01942	0.0003607	0.182692
225	NME8	51314	1976	1.368	0.01987	0.0003707	0.452068
226	PTS	5805	1987	1.132	0.02119	0.0003972	0.178874
227	GTSE1	51512	1987	1.605	0.02118	0.0003988	0.682573
228	TMEM2	23670	1988	1.269	0.02121	0.0004011	0.343692
229	GAB2	9846	1988	1.112	0.02113	0.0004012	0.153157
230	TMEM40	55287	1993	1.402	0.02168	0.0004135	0.487486
231	GRPEL1	80273	1997	1.188	0.02209	0.0004231	0.248535
232	SAG	6295	2003	1.413	0.02281	0.0004389	0.498761
233	SLC11A1	6556	2006	1.158	0.0231	0.0004464	0.211635
234	LILRA3	11026	2006	1.197	0.02302	0.0004467	0.259423
235	GZMB	3002	2006	1.239	0.02298	0.0004478	0.309176
236	IST1	9798	2009	1.3	0.02337	0.0004574	0.378512
237	KRT6A	3853	2010	1.668	0.02334	0.0004588	0.738119
238	IFI27	3429	2014	1.276	0.02376	0.000469	0.351628
239	FAM53C	51307	2014	1.189	0.02368	0.0004694	0.249749
240	CXCL6	6372	2014	1.492	0.02365	0.0004707	0.577248
241	JOSD1	9929	2016	1.104	0.02386	0.0004769	0.14274
242	SMAD7	4092	2019	1.111	0.02413	0.0004843	0.151859
243	IFI44	10561	2020	1.257	0.02427	0.0004891	0.329985
244	GPX3	2878	2021	1.271	0.0242	0.0004897	0.345964
245	IDI1	3422	2022	1.229	0.02438	0.0004954	0.297485
246	LGALS1	3956	2023	1.138	0.02436	0.000497	0.186501
247	RBM38	55544	2029	1.194	0.02516	0.0005154	0.255803
248	IL18RAP	8807	2036	1.139	0.02621	0.0005392	0.187768
249	HLA-DRA	3122	2039	1.242	0.02655	0.0005482	0.312665
250	NFKBIE	4794	2039	1.105	0.02651	0.0005496	0.144046
251	PROM1	8842	2045	1.143	0.02732	0.0005687	0.192825
252	CSTA	1475	2046	1.308	0.02731	0.0005708	0.387363
253	SLC6A4	6532	2046	1.628	0.02725	0.0005717	0.703101
254	BMP15	9210	2048	1.692	0.02755	0.0005803	0.75873
255	CUEDC1	404093	2050	1.315	0.0277	0.0005859	0.395063
256	PNLIP	5406	2052	1.571	0.02796	0.0005936	0.651683
257	ANGPTL7	10218	2053	1.446	0.02798	0.0005964	0.532068
258	SH3TC1	54436	2054	1.181	0.02803	0.0005998	0.240009
259	ATF3	467	2057	1.375	0.02836	0.0006092	0.459432
260	ACSM1	116285	2058	1.642	0.02855	0.0006156	0.715454
261	RNF10	9921	2060	1.131	0.0287	0.0006212	0.177599
262	TYMP	1890	2065	1.223	0.02945	0.0006398	0.290424
263	BNC2	54796	2067	1.568	0.02971	0.000648	0.648926
264	RLBP1	6017	2068	1.228	0.0298	0.0006525	0.296311
265	NAT8	9027	2069	1.391	0.02978	0.0006544	0.476122
266	RUBCNL	80183	2070	1.381	0.02986	0.0006588	0.465713
267	DDX24	57062	2071	1.186	0.03	0.0006643	0.246104
268	HPSE2	60495	2078	1.453	0.03102	0.0006895	0.539035
269	IRGQ	126298	2080	1.674	0.03132	0.0006986	0.7433
270	HIF1A	3091	2080	1.221	0.03121	0.0006989	0.288063
271	GOLM1	51280	2080	1.651	0.03116	0.0007003	0.72334
272	APOBEC3A	200315	2087	1.092	0.03227	0.0007278	0.126973
273	SERTAD3	29946	2088	1.342	0.03239	0.0007334	0.424385
274	CCL7	6354	2088	1.636	0.03232	0.0007345	0.710173
275	DNAJB1	3337	2089	1.178	0.03233	0.0007372	0.23634
276	CENPN	55839	2093	1.274	0.033	0.0007554	0.349365
277	CST3	1471	2095	1.123	0.03321	0.0007628	0.167358
278	DUSP10	11221	2096	1.34	0.03326	0.0007667	0.422233
279	EMID1	129080	2099	1.519	0.03381	0.0007822	0.603122
280	NPTX2	4885	2099	1.512	0.0337	0.0007825	0.596458
281	GADD45A	1647	2100	1.134	0.03372	0.0007858	0.181421
282	KRT15	3866	2105	1.542	0.03448	0.0008064	0.624803
283	KIAA1456	57604	2105	1.42	0.03445	0.0008086	0.505891
284	HOXC5	3222	2107	1.522	0.03478	0.0008193	0.605968
285	CDKN2D	1032	2109	1.205	0.03509	0.0008295	0.269033
286	SNRPA1	6627	2113	1.173	0.0356	0.0008443	0.230203
287	MT1G	4495	2118	1.242	0.03667	0.0008728	0.312665
288	DNAJB9	4189	2126	1.155	0.03817	0.0009116	0.207893
289	IL12A	3592	2127	1.403	0.03819	0.0009153	0.488515
290	CWF19L1	55280	2128	1.226	0.03834	0.0009221	0.293959
291	IL26	55801	2128	1.539	0.03823	0.0009227	0.621993
292	EMD	2010	2131	1.189	0.03873	0.0009379	0.249749
293	LIFR	3977	2132	1.544	0.03886	0.0009443	0.626673
294	SAMD4A	23034	2133	1.273	0.03882	0.0009466	0.348232
295	GABPA	2551	2134	1.605	0.03888	0.0009511	0.682573
296	NR2F2	7026	2135	1.548	0.03895	0.0009561	0.630405
297	IL1RN	3557	2135	1.329	0.03885	0.0009569	0.410341
298	BOK	666	2138	1.336	0.03949	0.0009759	0.41792
299	TFRC	7037	2138	1.151	0.03938	0.0009766	0.202888
300	CCDC59	29080	2138	1.147	0.03926	0.0009767	0.197865
301	CP	1356	2141	1.285	0.0397	0.000991	0.361768
302	APOD	347	2141	1.717	0.03958	0.0009913	0.77989
303	STC2	8614	2141	1.403	0.0395	0.0009926	0.488515
304	GDF5	8200	2142	1.339	0.03944	0.0009944	0.421156
305	NR1H2	7376	2147	1.209	0.04053	0.001025	0.273814
306	ST8SIA2	8128	2148	1.407	0.04061	0.001031	0.492622
307	SPDEF	25803	2149	1.447	0.04074	0.001037	0.533065
308	DDX21	9188	2151	1.242	0.04096	0.001046	0.312665
309	TRIM36	55521	2151	1.471	0.04086	0.001047	0.556797
310	PLAT	5327	2152	1.438	0.04097	0.001053	0.524064
311	RGCC	28984	2154	1.152	0.04122	0.001063	0.204141
312	HMOX1	3162	2154	0.9647	0.04115	0.001065	-0.0518477
313	CD14	929	2154	1.109	0.04115	0.001068	0.149259
314	SEMA6B	10501	2157	1.361	0.04151	0.001081	0.444667
315	TFDP3	51270	2157	1.441	0.04139	0.001081	0.52707
316	PGBD5	79605	2157	1.57	0.04131	0.001083	0.650765
317	GFPT2	9945	2160	1.205	0.04186	0.0011	0.269033
318	S100A6	6277	2162	1.198	0.04226	0.001114	0.260628
319	BEX1	55859	2162	1.448	0.04213	0.001115	0.534062
320	ADRB1	153	2164	1.49	0.04233	0.001123	0.575312
321	MAIP1	79568	2170	1.169	0.04376	0.001165	0.225275
322	MT1H	4496	2170	1.632	0.04367	0.001166	0.706641
323	AKR1C3	8644	2172	1.299	0.04379	0.001173	0.377401
324	CHMP1B	57132	2172	1.132	0.04389	0.001179	0.178874
325	ANO1	55107	2173	1.98	0.04382	0.001181	0.9855
326	DYNLT1	6993	2173	1.143	0.04374	0.001183	0.192825
327	FKBP11	51303	2174	1.182	0.04376	0.001187	0.24123
328	HLA-DPB1	3115	2176	1.369	0.0441	0.0012	0.453122
329	MLXIPL	51085	2176	1.468	0.04408	0.001203	0.553852
330	LRAT	9227	2178	1.421	0.04429	0.001212	0.506907
331	PJA2	9867	2178	1.19	0.04434	0.001217	0.250962
332	RAP1GAP	5909	2183	1.496	0.0454	0.00125	0.58111
333	TNS4	84951	2186	1.434	0.04596	0.001269	0.520045
334	UBR2	23304	2187	1.163	0.04617	0.001279	0.217851
335	PGC	5225	2188	1.385	0.04615	0.001282	0.469886
336	TMEM74B	55321	2188	1.349	0.04616	0.001286	0.43189
337	CHST8	64377	2190	1.509	0.04647	0.001299	0.593593
338	JUNB	3726	2191	1.169	0.04642	0.001301	0.225275
339	SLC30A1	7779	2193	1.029	0.04677	0.001315	0.041243
340	DPYSL3	1809	2193	1.185	0.04678	0.001319	0.244887
341	MEF2D	4209	2196	1.086	0.04747	0.001342	0.119024
342	ALPL	249	2197	1.545	0.04748	0.001347	0.627607
343	LILRB1	10859	2199	1.108	0.04775	0.001358	0.147958
344	PDGFRB	5159	2200	1.308	0.04797	0.001368	0.387363
345	JUND	3727	2201	1.14	0.04802	0.001374	0.189034
346	CES3	23491	2202	1.376	0.04811	0.001381	0.46048
347	TGFBR3	7049	2206	1.202	0.04898	0.00141	0.265437
348	SAMSN1	64092	2206	1.223	0.04886	0.00141	0.290424
349	IFNA5	3442	2206	1.571	0.04875	0.001411	0.651683
350	FURIN	5045	2209	1.301	0.04937	0.001433	0.379621
351	HBB	3043	2210	1.399	0.04959	0.001444	0.484396
352	RHOB	388	2212	1.32	0.04985	0.001455	0.400538
353	PNMT	5409	2213	1.161	0.04998	0.001463	0.215368
354	SC5D	6309	2213	1.296	0.04987	0.001464	0.374066
355	SLIT1	6585	2213	1.441	0.04978	0.001465	0.52707
356	ADNP2	22850	2213	1.173	0.04978	0.00147	0.230203

## Sheet: LH_table1
Additional file: Table S1C. All the significantly down-regulated genes in the LH group.
	Gene Symbol	Entrez ID	RP/Rsum	FC:(class1/class2)	pfp	P.value	Average log2 fold change
1	IFI44L	10964	38.68	0.1717	8.291e-52	6.697e-56	-2.54204
2	MX1	4599	76.48	0.3058	4.532e-41	7.321e-45	-1.70934
3	IFI27	3429	99.7	0.2569	3.433e-37	8.319e-41	-1.96072
4	IFI44	10561	108.6	0.3882	4.902e-36	1.584e-39	-1.36513
5	IFITM3	10410	111.1	0.4506	8.53e-36	3.445e-39	-1.15008
6	IFI6	2537	183.1	0.4667	1.097e-28	5.315e-32	-1.09943
7	ISG15	9636	240.6	0.4633	4.974e-25	2.812e-28	-1.10998
8	LY6E	4061	242.9	0.491	5.796e-25	3.745e-28	-1.02621
9	IFITM2	10581	411.4	0.6883	2.947e-18	2.143e-21	-0.538891
10	S100A8	6279	430.2	0.5082	9.343e-18	7.546e-21	-0.976532
11	TYMP	1890	452.6	0.578	3.511e-17	3.12e-20	-0.790859
12	SCO2	9997	458.7	0.6475	4.639e-17	4.496e-20	-0.627048
13	EIF2AK2	5610	466	0.5592	6.634e-17	6.965e-20	-0.838564
14	S100A9	6280	521.7	0.5561	1.349e-15	1.526e-18	-0.846584
15	HERC5	51191	539.8	0.6263	3.148e-15	3.814e-18	-0.675074
16	IFI35	3430	609.7	0.6554	7.444e-14	9.619e-17	-0.609552
17	XAF1	54739	645.2	0.5927	3.054e-13	4.193e-16	-0.754626
18	LAP3	51056	650.8	0.6773	3.613e-13	5.253e-16	-0.562133
19	MARCKS	4082	657.3	0.6903	4.422e-13	6.786e-16	-0.534705
20	FGL2	10875	663.4	0.8179	5.313e-13	8.582e-16	-0.290004
21	WARS	7453	677.6	0.7304	8.704e-13	1.476e-15	-0.453241
22	TRIM22	10346	688.9	0.7087	1.268e-12	2.254e-15	-0.496753
23	TUBA1C	84790	699	0.7754	1.758e-12	3.266e-15	-0.366987
24	MX2	4600	728.8	0.6545	4.828e-12	9.359e-15	-0.611535
25	STAT1	6772	774.9	0.7548	2.143e-11	4.327e-14	-0.405834
26	STAT2	6773	779.7	0.6878	2.404e-11	5.048e-14	-0.539939
27	IFITM1	8519	789.4	0.741	3.136e-11	6.839e-14	-0.432455
28	MT2A	4502	789.8	0.7725	3.059e-11	6.918e-14	-0.372393
29	STX11	8676	791.1	0.7217	3.075e-11	7.203e-14	-0.470529
30	IFIT2	3433	832.1	0.7527	1.025e-10	2.485e-13	-0.409853
31	APOBEC3A	200315	834.2	0.6609	1.054e-10	2.64e-13	-0.597496
32	NKG7	4818	835.2	0.9241	1.052e-10	2.719e-13	-0.113879
33	TRIB1	10221	835.5	0.71	1.028e-10	2.741e-13	-0.494109
34	CSF1R	1436	842.1	0.8463	1.209e-10	3.32e-13	-0.240759
35	FCER1G	2207	843	0.882	1.207e-10	3.412e-13	-0.181149
36	HLA-DRA	3122	848.9	0.8262	1.388e-10	4.035e-13	-0.275437
37	ACTB	60	858.8	0.8057	1.789e-10	5.347e-13	-0.311685
38	TYROBP	7305	859.8	0.8125	1.791e-10	5.497e-13	-0.29956
39	HLA-DPA1	3113	872.8	0.8394	2.506e-10	7.894e-13	-0.25257
40	RNASE2	6036	881.9	0.6172	3.13e-10	1.011e-12	-0.69619
41	PLAC8	51316	890.3	0.7622	3.832e-10	1.269e-12	-0.391758
42	SLC31A2	1318	909.3	0.8161	6.177e-10	2.096e-12	-0.293182
43	PSME2	5721	910.4	0.7678	6.221e-10	2.161e-12	-0.381198
44	IFIT3	3437	915	0.5846	6.854e-10	2.436e-12	-0.774478
45	HERC6	55008	942.8	0.6059	1.357e-09	4.931e-12	-0.722848
46	CYBA	1535	967.4	0.819	2.426e-09	9.014e-12	-0.288065
47	MNDA	4332	971.9	0.7905	2.647e-09	1.005e-11	-0.339163
48	OAS3	4940	976.1	0.6035	2.866e-09	1.111e-11	-0.728574
49	SELL	6402	995.9	0.8376	4.475e-09	1.771e-11	-0.255667
50	LYN	4067	997	0.8703	4.501e-09	1.818e-11	-0.200415
51	CD14	929	997.2	0.9236	4.438e-09	1.828e-11	-0.11466
52	HLA-DQA1	3117	997.7	0.7554	4.399e-09	1.847e-11	-0.404687
53	HLA-DRB1	3123	1002	0.9238	4.797e-09	2.054e-11	-0.114348
54	EMP1	2012	1007	0.8054	5.219e-09	2.276e-11	-0.312223
55	FTL	2512	1007	0.8674	5.152e-09	2.289e-11	-0.205231
56	LGALS3BP	3959	1009	0.7336	5.322e-09	2.407e-11	-0.446934
57	SLC7A7	9056	1044	0.8333	1.133e-08	5.217e-11	-0.263092
58	IRF7	3665	1052	0.6727	1.336e-08	6.257e-11	-0.571965
59	OAS1	4938	1053	0.5626	1.326e-08	6.317e-11	-0.829819
60	IFIT1	3434	1054	0.4826	1.332e-08	6.453e-11	-1.0511
61	E2F2	1870	1056	0.8319	1.395e-08	6.873e-11	-0.265518
62	MAFB	9935	1064	1.039	1.605e-08	8.037e-11	0.0551957
63	CST3	1471	1065	0.9215	1.61e-08	8.193e-11	-0.117944
64	TNFSF10	8743	1086	0.8034	2.459e-08	1.271e-10	-0.31581
65	GRN	2896	1099	0.8239	3.174e-08	1.666e-10	-0.279459
66	SRGN	5552	1101	0.8301	3.284e-08	1.751e-10	-0.268643
67	VAMP5	10791	1111	0.8253	3.963e-08	2.145e-10	-0.277009
68	GZMB	3002	1126	0.8258	5.216e-08	2.865e-10	-0.276136
69	CFD	1675	1137	0.957	6.445e-08	3.592e-10	-0.0634092
70	FCN1	2219	1138	0.8972	6.482e-08	3.665e-10	-0.156498
71	IRF9	10379	1150	0.797	7.996e-08	4.586e-10	-0.327348
72	TUBA1B	10376	1157	0.8362	9.004e-08	5.236e-10	-0.25808
73	RRP12	23223	1159	0.8031	9.281e-08	5.472e-10	-0.316348
74	NPC2	10577	1173	0.9526	1.191e-07	7.116e-10	-0.0700575
75	PARP12	64761	1176	0.7418	1.243e-07	7.529e-10	-0.430898
76	ARPC3	10094	1177	0.8539	1.255e-07	7.704e-10	-0.227861
77	LYZ	4069	1180	0.8883	1.301e-07	8.094e-10	-0.170881
78	ACTG1	71	1187	0.8744	1.466e-07	9.234e-10	-0.193635
79	FPR1	2357	1187	0.8799	1.453e-07	9.273e-10	-0.184589
80	LY96	23643	1188	0.7723	1.471e-07	9.507e-10	-0.372767
81	GZMH	2999	1196	1.262	1.68e-07	1.099e-09	0.335712
82	SAT1	6303	1214	0.8675	2.273e-07	1.505e-09	-0.205064
83	DDX60	55601	1214	0.652	2.252e-07	1.51e-09	-0.617056
84	HLA-DRB6	3128	1219	0.9201	2.446e-07	1.659e-09	-0.120137
85	OAS2	4939	1220	0.7503	2.437e-07	1.673e-09	-0.414461
86	S100A4	6275	1226	0.8988	2.675e-07	1.858e-09	-0.153928
87	AIF1	199	1227	0.7389	2.705e-07	1.901e-09	-0.436549
88	IL1B	3553	1244	1.11	3.622e-07	2.575e-09	0.15056
89	DUSP6	1848	1269	0.8762	5.484e-07	3.942e-09	-0.190668
90	HBEGF	1839	1271	1.002	5.604e-07	4.074e-09	0.00288251
91	PPT1	5538	1271	0.9274	5.548e-07	4.078e-09	-0.108736
92	IER3	8870	1285	0.9857	6.871e-07	5.105e-09	-0.0207795
93	RPS4Y1	6192	1287	1.025	7.034e-07	5.283e-09	0.0356239
94	CPVL	54504	1291	0.9373	7.453e-07	5.659e-09	-0.0934172
95	PSMB10	5699	1291	0.8337	7.4e-07	5.678e-09	-0.2624
96	CD83	9308	1291	0.8816	7.348e-07	5.697e-09	-0.181804
97	IFI30	10437	1302	0.8553	8.627e-07	6.759e-09	-0.225498
98	RAB8A	4218	1315	0.853	1.052e-06	8.33e-09	-0.229382
99	ADAP2	55803	1319	0.8501	1.11e-06	8.876e-09	-0.234296
100	PSAP	5660	1326	0.9033	1.233e-06	9.96e-09	-0.146723
101	UBE2L6	9246	1326	0.7992	1.235e-06	1.008e-08	-0.323372
102	TYMS	7298	1327	0.7999	1.242e-06	1.024e-08	-0.322108
103	GBP1	2633	1331	0.8464	1.302e-06	1.083e-08	-0.240588
104	IFNGR2	3460	1334	0.9374	1.359e-06	1.141e-08	-0.0932633
105	LDLR	3949	1340	0.8619	1.459e-06	1.238e-08	-0.214408
106	LAG3	3902	1347	0.7245	1.624e-06	1.39e-08	-0.464942
107	CXCL8	3576	1352	1.075	1.752e-06	1.514e-08	0.104337
108	RGS2	5997	1353	0.9449	1.755e-06	1.531e-08	-0.0817664
109	SPATS2L	26010	1355	0.621	1.784e-06	1.57e-08	-0.687335
110	HLA-DMB	3109	1365	0.9654	2.062e-06	1.832e-08	-0.0508013
111	PLBD1	79887	1374	0.8659	2.33e-06	2.089e-08	-0.207728
112	CXCL10	3627	1379	0.8714	2.525e-06	2.284e-08	-0.198593
113	LGALS9	3965	1383	0.762	2.623e-06	2.394e-08	-0.392137
114	TAP1	6890	1383	0.842	2.611e-06	2.404e-08	-0.248108
115	PRDX3	10935	1393	0.8118	3e-06	2.787e-08	-0.300804
116	FCGR1B	2210	1394	0.8552	3.043e-06	2.851e-08	-0.225666
117	EGR2	1959	1408	0.9368	3.672e-06	3.47e-08	-0.094187
118	SGK1	6446	1408	1.082	3.663e-06	3.491e-08	0.1137
119	DDX21	9188	1409	0.8435	3.701e-06	3.558e-08	-0.24554
120	TOP2A	7153	1420	0.6051	4.31e-06	4.178e-08	-0.724755
121	CEBPB	1051	1421	0.9864	4.285e-06	4.188e-08	-0.0197553
122	GIMAP4	55303	1427	0.8844	4.676e-06	4.607e-08	-0.177229
123	AQP9	366	1428	0.9393	4.703e-06	4.672e-08	-0.0903421
124	ISG20	3669	1432	0.8219	4.921e-06	4.928e-08	-0.282965
125	RSAD2	91543	1447	0.5942	6.01e-06	6.068e-08	-0.750979
126	JCHAIN	3512	1481	0.6067	9.572e-06	9.741e-08	-0.720945
127	OAZ1	4946	1481	0.8804	9.508e-06	9.753e-08	-0.183769
128	ITGB2	3689	1485	0.9924	9.95e-06	1.029e-07	-0.0110064
129	DPYSL2	1808	1486	0.9653	9.973e-06	1.039e-07	-0.0509507
130	CORO1A	11151	1492	0.9113	1.076e-05	1.13e-07	-0.134002
131	DRAP1	10589	1504	0.8454	1.253e-05	1.326e-07	-0.242294
132	HLA-DQB1	3119	1506	1.016	1.289e-05	1.375e-07	0.0229004
133	OTOF	9381	1509	0.7071	1.33e-05	1.428e-07	-0.500014
134	CD68	968	1517	0.7786	1.467e-05	1.588e-07	-0.361046
135	MS4A6A	64231	1521	1.012	1.522e-05	1.659e-07	0.0172093
136	CLIC1	1192	1522	0.8792	1.541e-05	1.692e-07	-0.185737
137	PSMA5	5686	1524	0.8453	1.56e-05	1.726e-07	-0.242465
138	OASL	8638	1524	0.7754	1.557e-05	1.736e-07	-0.366987
139	GZMA	3001	1527	1.009	1.607e-05	1.804e-07	0.0129262
140	RGS1	5996	1529	0.8891	1.629e-05	1.842e-07	-0.169582
141	SMCO4	56935	1531	0.682	1.666e-05	1.897e-07	-0.552156
142	TUBA1A	7846	1533	0.8842	1.707e-05	1.958e-07	-0.177555
143	CD74	972	1545	0.9736	1.964e-05	2.268e-07	-0.0385989
144	NOD2	64127	1546	0.8282	1.969e-05	2.29e-07	-0.271949
145	TGFBI	7045	1546	0.9116	1.968e-05	2.305e-07	-0.133527
146	FAM46A	55603	1546	0.8213	1.955e-05	2.305e-07	-0.284019
147	CX3CR1	1524	1546	0.8296	1.946e-05	2.311e-07	-0.269512
148	NLRP3	114548	1550	1.031	2.023e-05	2.418e-07	0.0440443
149	LIPA	3988	1563	0.966	2.387e-05	2.873e-07	-0.0499049
150	BLVRA	644	1568	0.8571	2.516e-05	3.048e-07	-0.222465
151	PFN1	5216	1570	0.927	2.554e-05	3.115e-07	-0.109359
152	NFKBIA	4792	1576	0.8591	2.736e-05	3.359e-07	-0.219102
153	MYL12A	10627	1576	0.9298	2.724e-05	3.367e-07	-0.105008
154	NINJ1	4814	1580	1.024	2.83e-05	3.52e-07	0.0342157
155	CCL2	6347	1583	0.9956	2.941e-05	3.682e-07	-0.00636186
156	GNS	2799	1590	0.9438	3.178e-05	4.004e-07	-0.0834469
157	VCAN	1462	1592	0.9879	3.239e-05	4.107e-07	-0.0175631
158	SLC7A5	8140	1593	0.9241	3.246e-05	4.142e-07	-0.113879
159	CEBPD	1052	1594	0.9555	3.288e-05	4.223e-07	-0.0656722
160	CCL5	6352	1606	1.134	3.752e-05	4.849e-07	0.181421
161	ATOX1	475	1608	0.6388	3.823e-05	4.971e-07	-0.646564
162	ATP6V0E1	8992	1622	0.8556	4.49e-05	5.875e-07	-0.224992
163	LILRA5	353514	1626	0.9157	4.682e-05	6.164e-07	-0.127053
164	NMI	9111	1627	0.809	4.725e-05	6.258e-07	-0.305788
165	PSMB9	5698	1629	0.8139	4.792e-05	6.387e-07	-0.297077
166	MSRB1	51734	1633	0.8037	4.982e-05	6.679e-07	-0.315271
167	YBX3	8531	1642	0.7891	5.552e-05	7.488e-07	-0.34172
168	DYSF	8291	1643	0.9191	5.586e-05	7.58e-07	-0.121706
169	POTEKP	440915	1645	0.956	5.695e-05	7.773e-07	-0.0649175
170	PLAUR	5329	1646	0.892	5.694e-05	7.818e-07	-0.164884
171	HK3	3101	1647	0.8601	5.702e-05	7.875e-07	-0.217424
172	LMO2	4005	1657	0.9357	6.399e-05	8.89e-07	-0.095882
173	TPI1	7167	1658	0.8887	6.437e-05	8.995e-07	-0.170232
174	LEF1	51176	1660	0.9601	6.532e-05	9.18e-07	-0.0587434
175	TIMM10	26519	1660	0.8285	6.505e-05	9.194e-07	-0.271426
176	CYBB	1536	1662	0.9888	6.656e-05	9.462e-07	-0.0162494
177	FTH1	2495	1665	0.9196	6.841e-05	9.78e-07	-0.120922
178	RIPOR2	9750	1665	0.9533	6.81e-05	9.791e-07	-0.0689978
179	BHLHE40	8553	1667	0.9563	6.882e-05	9.95e-07	-0.0644648
180	C1QB	713	1672	0.9645	7.289e-05	1.06e-06	-0.0521469
181	IRF8	3394	1677	1.07	7.642e-05	1.117e-06	0.0976108
182	RARRES3	5920	1680	0.9055	7.84e-05	1.152e-06	-0.143213
183	DHX58	79132	1689	0.6731	8.679e-05	1.283e-06	-0.571107
184	ICAM2	3384	1692	0.8813	8.918e-05	1.325e-06	-0.182295
185	PTGS2	5743	1693	1.075	8.927e-05	1.334e-06	0.104337
186	IFIH1	64135	1696	0.7678	9.229e-05	1.387e-06	-0.381198
187	PSMA6	5687	1699	0.8481	9.472e-05	1.431e-06	-0.237694
188	HLA-A	3105	1700	0.8798	9.502e-05	1.443e-06	-0.184752
189	CXCL2	2920	1700	0.9903	9.499e-05	1.45e-06	-0.0140625
190	DUSP1	1843	1701	0.9903	9.516e-05	1.46e-06	-0.0140625
191	SERPINA1	5265	1705	0.8813	9.909e-05	1.529e-06	-0.182295
192	TBXAS1	6916	1706	1.022	9.99e-05	1.549e-06	0.0313952
193	COX5B	1329	1715	0.8432	0.0001095	1.707e-06	-0.246053
194	COX6B1	1340	1717	0.8942	0.0001112	1.743e-06	-0.161331
195	TNF	7124	1720	1.102	0.0001148	1.808e-06	0.140124
196	UBB	7314	1721	0.8852	0.0001159	1.835e-06	-0.175925
197	RAB31	11031	1725	0.9324	0.0001204	1.916e-06	-0.100979
198	ADM	133	1726	1.062	0.0001209	1.933e-06	0.0867838
199	HLA-DRB4	3126	1732	1.272	0.0001285	2.066e-06	0.347099
200	AP2S1	1175	1735	0.9175	0.0001315	2.124e-06	-0.12422
201	CNDP2	55748	1736	0.9232	0.0001331	2.16e-06	-0.115285
202	HLA-DMA	3108	1737	0.9637	0.000133	2.169e-06	-0.053344
203	LY86	9450	1741	0.9427	0.0001382	2.265e-06	-0.0851294
204	NUCB1	4924	1746	0.9057	0.0001454	2.396e-06	-0.142895
205	EGR1	1958	1749	1.1	0.0001486	2.461e-06	0.137504
206	GALK1	2584	1750	0.7521	0.0001495	2.488e-06	-0.411004
207	NOSIP	51070	1752	0.9699	0.0001528	2.555e-06	-0.0440921
208	SDCBP	6386	1753	0.9059	0.000153	2.571e-06	-0.142576
209	CEBPA	1050	1756	0.8942	0.0001575	2.659e-06	-0.161331
210	HCLS1	3059	1757	0.9071	0.0001581	2.681e-06	-0.140666
211	TXN	7295	1766	0.8373	0.0001739	2.964e-06	-0.256183
212	OSM	5008	1766	1.022	0.0001731	2.964e-06	0.0313952
213	GNLY	10578	1770	1.094	0.000179	3.08e-06	0.129613
214	GSTK1	373156	1771	0.9176	0.0001804	3.118e-06	-0.124063
215	CHMP5	51510	1772	0.8181	0.0001814	3.151e-06	-0.289651
216	SP110	3431	1774	0.8243	0.0001854	3.234e-06	-0.278759
217	IFI16	3428	1775	0.8285	0.0001865	3.269e-06	-0.271426
218	HLA-B	3106	1779	0.92	0.0001929	3.397e-06	-0.120294
219	CMTM6	54918	1780	0.8898	0.000193	3.413e-06	-0.168447
220	AP1S2	8905	1788	0.9498	0.0002091	3.715e-06	-0.0743043
221	KLF4	9314	1793	0.9352	0.0002198	3.923e-06	-0.0966532
222	PITPNM1	9600	1794	0.9231	0.0002206	3.955e-06	-0.115441
223	FOS	2353	1795	0.9291	0.0002229	4.014e-06	-0.106094
224	MAPKAPK3	7867	1796	0.891	0.0002246	4.063e-06	-0.166503
225	CASP1	834	1808	0.8637	0.0002514	4.569e-06	-0.211398
226	H1F0	3005	1809	0.8709	0.0002536	4.628e-06	-0.199421
227	ADAP1	11033	1813	0.9343	0.0002622	4.808e-06	-0.0980422
228	ENO1	2023	1819	0.8746	0.0002779	5.118e-06	-0.193305
229	CD52	1043	1819	0.912	0.0002771	5.124e-06	-0.132894
230	SH2B3	10019	1820	0.9585	0.000277	5.145e-06	-0.0611497
231	TPR	7175	1820	0.9023	0.000276	5.15e-06	-0.148321
232	ANXA5	308	1821	0.8939	0.0002776	5.201e-06	-0.161815
233	PLEK	5341	1822	1.065	0.000281	5.289e-06	0.0908534
234	LAMP3	27074	1826	0.522	0.0002892	5.467e-06	-0.937878
235	WAS	7454	1828	0.8812	0.0002942	5.585e-06	-0.182459
236	MDH1	4190	1833	0.8831	0.0003076	5.863e-06	-0.179351
237	LCP1	3936	1834	0.9414	0.0003099	5.933e-06	-0.0871202
238	EIF4A1	1973	1835	0.8941	0.000313	6.017e-06	-0.161492
239	SYK	6850	1837	0.9224	0.0003155	6.089e-06	-0.116536
240	RIPK2	8767	1840	0.9949	0.0003258	6.316e-06	-0.00737657
241	JTB	10899	1841	0.869	0.0003281	6.387e-06	-0.202572
242	MCM6	4175	1841	0.859	0.0003268	6.387e-06	-0.21927
243	TMEM123	114908	1845	0.9015	0.000336	6.594e-06	-0.149601
244	GNA15	2769	1846	1.009	0.0003398	6.697e-06	0.0129262
245	RXRA	6256	1849	1.004	0.0003477	6.88e-06	0.00575927
246	TMSB10	9168	1850	0.8948	0.0003497	6.949e-06	-0.160363
247	SCARB2	950	1854	0.8565	0.0003619	7.22e-06	-0.223475
248	SIDT2	51092	1856	0.9223	0.0003686	7.384e-06	-0.116692
249	S100A12	6283	1863	0.9796	0.0003913	7.869e-06	-0.0297353
250	PGAM1	5223	1864	0.8859	0.0003942	7.961e-06	-0.174784
251	HCK	3055	1867	0.9479	0.0004038	8.187e-06	-0.0771932
252	COX8A	1351	1868	0.886	0.0004064	8.273e-06	-0.174621
253	CLEC7A	64581	1871	0.8447	0.0004164	8.508e-06	-0.243489
254	PRDX1	5052	1874	0.8554	0.0004289	8.799e-06	-0.225329
255	C20orf24	55969	1876	0.8911	0.0004345	8.949e-06	-0.166341
256	FOSB	2354	1877	0.9746	0.0004359	9.013e-06	-0.0371179
257	REC8	9985	1878	0.8219	0.0004371	9.073e-06	-0.282965
258	HIST2H2AA3	8337	1880	0.8724	0.0004451	9.276e-06	-0.196938
259	GINS2	51659	1880	0.8408	0.0004442	9.292e-06	-0.250165
260	COX17	10063	1883	0.8702	0.000455	9.555e-06	-0.200581
261	SLC15A3	51296	1884	1.168	0.0004591	9.678e-06	0.22404
262	LGALS1	3956	1889	0.9364	0.0004802	1.016e-05	-0.0948032
263	CD38	952	1892	0.6532	0.0004914	1.044e-05	-0.614403
264	RGCC	28984	1894	1.089	0.0005	1.066e-05	0.123004
265	IRAK3	11213	1895	0.8235	0.0004988	1.068e-05	-0.280159
266	TFDP1	7027	1898	0.7979	0.000515	1.106e-05	-0.32572
267	EPN1	29924	1903	0.8615	0.0005348	1.153e-05	-0.215077
268	SCPEP1	59342	1904	0.953	0.0005403	1.17e-05	-0.0694519
269	M6PR	4074	1912	0.968	0.0005757	1.251e-05	-0.046921
270	ERAP2	64167	1913	0.7941	0.0005797	1.264e-05	-0.332607
271	CHST15	51363	1913	0.7908	0.0005805	1.271e-05	-0.338615
272	PGD	5226	1916	0.9192	0.0005961	1.31e-05	-0.121549
273	ZMIZ1	57178	1918	0.9753	0.0006011	1.325e-05	-0.036082
274	ACTR2	10097	1919	0.9468	0.0006076	1.345e-05	-0.0788684
275	PRF1	5551	1923	0.9157	0.0006256	1.389e-05	-0.127053
276	FBP1	2203	1923	0.9558	0.0006246	1.392e-05	-0.0652193
277	COX5A	9377	1925	0.8571	0.0006307	1.411e-05	-0.222465
278	RPS26	6231	1926	0.9122	0.0006346	1.425e-05	-0.132578
279	ZFP36	7538	1926	1.038	0.0006327	1.426e-05	0.0538064
280	PLSCR1	5359	1931	0.6353	0.0006605	1.494e-05	-0.65449
281	RPL12	6136	1933	0.9212	0.0006727	1.527e-05	-0.118414
282	TMEM51	55092	1934	0.8772	0.0006766	1.541e-05	-0.189022
283	FGD2	221472	1938	0.9011	0.0006971	1.593e-05	-0.150241
284	SEMA4A	64218	1938	0.7542	0.0006971	1.599e-05	-0.406981
285	PPP1CA	5499	1939	0.9182	0.0007	1.611e-05	-0.12312
286	NEU1	4758	1941	0.8566	0.0007118	1.644e-05	-0.223306
287	OLR1	4973	1947	0.9592	0.0007486	1.735e-05	-0.0600964
288	PELI1	57162	1949	0.9644	0.0007585	1.764e-05	-0.0522964
289	GBP2	2634	1949	0.9883	0.0007589	1.771e-05	-0.0169791
290	MYL6	4637	1950	0.9322	0.0007602	1.781e-05	-0.101289
291	BST2	684	1950	0.836	0.0007604	1.787e-05	-0.258425
292	MDH2	4191	1953	0.9104	0.0007756	1.829e-05	-0.135428
293	MGST2	4258	1956	0.804	0.000793	1.877e-05	-0.314733
294	HNRNPA2B1	3181	1966	0.9482	0.0008631	2.05e-05	-0.0767367
295	EMILIN2	84034	1967	0.9498	0.0008679	2.068e-05	-0.0743043
296	NDUFA3	4696	1973	0.8761	0.000913	2.183e-05	-0.190833
297	PTTG1	9232	1981	0.8271	0.0009788	2.348e-05	-0.273866
298	DYNLL1	8655	1982	0.9199	0.0009812	2.362e-05	-0.120451
299	DAZAP2	9802	1983	0.8952	0.0009851	2.379e-05	-0.159718
300	SAMD9	54809	1994	0.8114	0.001087	2.633e-05	-0.301515
301	FCER1A	2205	1997	1.195	0.001113	2.706e-05	0.257011
302	TIPARP	25976	2001	1.009	0.001147	2.799e-05	0.0129262
303	VIM	7431	2001	0.9414	0.001144	2.799e-05	-0.0871202
304	LYL1	4066	2005	0.8714	0.001174	2.883e-05	-0.198593
305	ADGRE2	30817	2006	0.891	0.001186	2.921e-05	-0.166503
306	NDUFA1	4694	2008	0.918	0.001205	2.979e-05	-0.123434
307	GABARAPL1	23710	2009	1.015	0.001212	3.006e-05	0.0214797
308	RGS19	10287	2016	0.9483	0.001283	3.191e-05	-0.0765846
309	PSMA4	5685	2024	0.8645	0.001364	3.405e-05	-0.210062
310	HSPA6	3310	2031	1.066	0.001441	3.609e-05	0.0922074
311	MYD88	4615	2035	0.8785	0.001485	3.731e-05	-0.186886
312	SOD2	6648	2036	0.9978	0.001499	3.778e-05	-0.00317743
313	ARPC1B	10095	2037	0.9507	0.00151	3.816e-05	-0.0729379
314	LILRA3	11026	2039	0.9295	0.001526	3.871e-05	-0.105473
315	CSK	1445	2042	0.9288	0.001562	3.973e-05	-0.10656
316	RAC2	5880	2044	0.9447	0.001579	4.03e-05	-0.0820718
317	NDUFB2	4708	2050	0.8816	0.001651	4.227e-05	-0.181804
318	FFAR2	2867	2050	0.9794	0.001657	4.256e-05	-0.0300299
319	VPS37C	55048	2055	0.8668	0.001721	4.435e-05	-0.206229
320	ADAR	103	2063	0.8771	0.001821	4.706e-05	-0.189187
321	PRDX4	10549	2065	0.8616	0.001845	4.785e-05	-0.21491
322	NAGK	55577	2066	0.9746	0.001854	4.821e-05	-0.0371179
323	EFHD2	79180	2068	1.032	0.001887	4.922e-05	0.045443
324	SLC16A3	9123	2068	0.9549	0.001887	4.939e-05	-0.0665784
325	CTSH	1512	2072	0.9432	0.001932	5.073e-05	-0.0843644
326	LGALS2	3957	2073	0.9708	0.001943	5.116e-05	-0.042754
327	CD1D	912	2074	1.106	0.001965	5.189e-05	0.145351
328	CAP1	10487	2077	0.9948	0.002002	5.305e-05	-0.00752159
329	CDKN1A	1026	2084	1	0.002113	5.615e-05	0
330	ID2	3398	2086	1.036	0.002141	5.706e-05	0.051024
331	STK38	11329	2088	0.9254	0.002159	5.773e-05	-0.111851
332	ITGB7	3695	2092	0.9935	0.002225	5.967e-05	-0.00940813
333	LTB	4050	2092	0.9536	0.002232	6.002e-05	-0.0685439
334	HMGN1	3150	2095	0.8892	0.002275	6.136e-05	-0.16942
335	FGR	2268	2096	0.9394	0.002284	6.181e-05	-0.0901885
336	LILRB2	10288	2100	0.9441	0.002347	6.369e-05	-0.0829884
337	GVINP1	387751	2100	1.034	0.002346	6.384e-05	0.0482362
338	ANXA2	302	2103	0.8865	0.002392	6.531e-05	-0.173807
339	ITGA4	3676	2108	0.9085	0.002486	6.808e-05	-0.138442
340	PYCARD	29108	2108	0.9284	0.002485	6.823e-05	-0.107182
341	SPI1	6688	2112	1.155	0.002552	7.027e-05	0.207893
342	CD36	948	2115	1.028	0.002606	7.198e-05	0.0398403
343	ZBP1	81030	2118	0.7623	0.002654	7.354e-05	-0.391569
344	IGSF6	10261	2119	0.9524	0.002672	7.424e-05	-0.0703605
345	NAMPT	10135	2126	0.921	0.002823	7.866e-05	-0.118727
346	JAK1	3716	2127	0.9678	0.002819	7.877e-05	-0.0472192
347	PLSCR3	57048	2127	0.947	0.002816	7.893e-05	-0.0785637
348	PSMB3	5691	2127	0.8849	0.002814	7.91e-05	-0.176414
349	PNP	4860	2129	0.9503	0.002843	8.014e-05	-0.0735451
350	GCH1	2643	2131	0.8873	0.002874	8.125e-05	-0.172506
351	C17orf62	79415	2132	0.9113	0.002897	8.212e-05	-0.134002
352	MAGT1	84061	2135	1.014	0.00295	8.387e-05	0.0200577
353	VAMP8	8673	2137	0.9336	0.002987	8.515e-05	-0.0991235
354	RPLP0	6175	2139	0.9319	0.00304	8.693e-05	-0.101753
355	MAL	4118	2144	0.9686	0.003148	9.027e-05	-0.0460271
356	IL1RN	3557	2145	1.041	0.003157	9.079e-05	0.0579701
357	SNRPG	6637	2149	0.8781	0.003243	9.351e-05	-0.187543
358	NOP10	55505	2150	0.8982	0.003268	9.449e-05	-0.154891
359	CDC20	991	2153	0.7627	0.003324	9.639e-05	-0.390812
360	CHMP1B	57132	2154	0.9994	0.003359	9.768e-05	-0.000865877
361	PLA2G16	11145	2160	0.858	0.003505	0.0001022	-0.22095
362	SLC2A6	11182	2164	0.9553	0.003593	0.0001051	-0.0659742
363	G0S2	50486	2164	1.05	0.003594	0.0001054	0.0703893
364	CFAP20	29105	2165	0.9885	0.003618	0.0001064	-0.0166871
365	NDUFB3	4709	2166	0.9012	0.003637	0.0001072	-0.150081
366	ATP5E	514	2167	0.9402	0.003638	0.0001076	-0.0889604
367	ARHGEF18	23370	2168	0.9451	0.003673	0.0001089	-0.0814611
368	ABCA1	19	2171	1.093	0.003735	0.000111	0.128293
369	PDHB	5162	2175	0.8854	0.003835	0.0001143	-0.175599
370	ZEB2	9839	2176	0.8781	0.003862	0.0001154	-0.187543
371	CTSL	1514	2181	1.111	0.003986	0.0001194	0.151859
372	C5AR1	728	2181	1.379	0.003985	0.0001197	0.463622
373	SNRPA1	6627	2182	0.9623	0.004003	0.0001206	-0.0554414
374	CD37	951	2184	0.9593	0.004039	0.000122	-0.059946
375	USP49	25862	2185	0.8973	0.004058	0.0001229	-0.156338
376	CD300A	11314	2186	1.026	0.004081	0.0001239	0.0370307
377	CLDND1	56650	2186	0.842	0.004092	0.0001246	-0.248108
378	GZMK	3003	2189	1.123	0.004176	0.0001275	0.167358
379	BTN3A2	11118	2192	1.04	0.004256	0.0001303	0.0565835
380	ARHGDIB	397	2193	0.9335	0.004252	0.0001305	-0.0992781
381	CD163	9332	2193	0.9221	0.004266	0.0001313	-0.117005
382	TIMP1	7076	2194	1.01	0.004283	0.0001321	0.0143553
383	ARPC5	10092	2195	0.9789	0.004294	0.0001328	-0.0307666
384	IFNG	3458	2199	1.057	0.004426	0.0001373	0.0799754
385	SLIRP	81892	2203	0.8716	0.004548	0.0001414	-0.198262
386	PEA15	8682	2205	0.9773	0.004591	0.0001431	-0.0331266
387	ATP5H	10476	2207	0.9156	0.004632	0.0001448	-0.127211
388	MXD1	4084	2208	0.9148	0.004673	0.0001464	-0.128472
389	MFSD1	64747	2212	0.9834	0.004793	0.0001506	-0.0241497
390	PLCG2	5336	2214	0.9413	0.004869	0.0001534	-0.0872735
391	OSTF1	26578	2216	1.038	0.00491	0.0001551	0.0538064
392	PDCD6	10016	2218	0.9635	0.004962	0.0001571	-0.0536434
393	PHACTR2	9749	2218	0.9137	0.004962	0.0001575	-0.130208
394	CERS6	253782	2221	0.9612	0.005055	0.0001609	-0.0570914
395	ARID5B	84159	2223	0.922	0.005135	0.0001638	-0.117161
396	SERPINB1	1992	2224	0.8877	0.005144	0.0001645	-0.171856
397	ANXA1	301	2229	1.049	0.005314	0.0001704	0.0690147
398	PSME1	5720	2230	0.8885	0.005347	0.0001719	-0.170556
399	BASP1	10409	2231	0.9546	0.005382	0.0001735	-0.0670318
400	PSMB2	5690	2232	0.9139	0.005396	0.0001743	-0.129892
401	ALDH1A1	216	2232	0.8043	0.005385	0.0001744	-0.314194
402	IGLL1	3543	2233	0.8744	0.005427	0.0001762	-0.193635
403	ALDOA	226	2234	0.9211	0.005447	0.0001773	-0.11857
404	DDIT3	1649	2235	0.9533	0.005466	0.0001783	-0.0689978
405	GCA	25801	2237	0.907	0.005529	0.0001809	-0.140826
406	ATP6V0D1	9114	2237	0.9465	0.005525	0.0001812	-0.0793256
407	RBL2	5934	2238	1.069	0.005535	0.000182	0.0962619
408	MAP3K8	1326	2238	1.043	0.005525	0.0001821	0.0607392
409	HSBP1	3281	2242	0.9598	0.005682	0.0001877	-0.0591943
410	EMP3	2014	2246	0.9285	0.005833	0.0001932	-0.107026
411	SYNCRIP	10492	2248	0.9401	0.005898	0.0001958	-0.0891139
412	CD8A	925	2251	0.8568	0.005988	0.0001993	-0.22297
413	PRCP	5547	2264	0.9056	0.006556	0.0002187	-0.143054
414	PPA1	5464	2264	0.9866	0.006566	0.0002196	-0.0194628
415	CSTB	1476	2265	0.9503	0.006567	0.0002201	-0.0735451
416	CLCN7	1186	2265	0.9851	0.006585	0.0002213	-0.0216579
417	MCL1	4170	2269	0.9754	0.006741	0.000227	-0.0359341
418	PFKFB3	5209	2270	1.042	0.006787	0.0002291	0.0593553
419	CLEC4A	50856	2272	1.135	0.006837	0.0002314	0.182692
420	COX7A2	1347	2272	0.9337	0.00683	0.0002317	-0.098969
421	UNC93B1	81622	2279	0.9361	0.007145	0.000243	-0.0952654
422	IKZF1	10320	2281	1.053	0.00724	0.0002468	0.0745054
423	CALM2	805	2281	0.9391	0.007229	0.000247	-0.0906493
424	GSTO1	9446	2281	0.951	0.007232	0.0002477	-0.0724828
425	LST1	7940	2281	0.9722	0.007218	0.0002478	-0.040675
426	DUSP3	1845	2282	0.9276	0.007215	0.0002482	-0.108425
427	FKBP1A	2280	2283	0.9262	0.007241	0.0002497	-0.110604
428	PLA2G7	7941	2284	0.9955	0.007276	0.0002515	-0.00650678
429	RHOQ	23433	2285	0.9902	0.007311	0.0002533	-0.0142081
430	RPA3	6119	2287	0.9274	0.00739	0.0002567	-0.108736
431	ALDH2	217	2289	1.001	0.007518	0.0002617	0.00144197
432	EVL	51466	2289	0.9974	0.007503	0.0002618	-0.00375589
433	RBX1	9978	2289	0.8278	0.007486	0.0002618	-0.272646
434	SELENOF	9403	2294	0.9602	0.007696	0.0002698	-0.0585932
435	CCR1	1230	2298	0.9895	0.007898	0.0002775	-0.0152284
436	STAMBPL1	57559	2298	0.874	0.007907	0.0002784	-0.194295
437	TSPO	706	2303	0.9807	0.008151	0.0002877	-0.0281162
438	LSM1	27257	2306	0.8577	0.008308	0.0002939	-0.221455
439	KANSL2	54934	2306	0.9408	0.008296	0.0002942	-0.08804
440	CKAP4	10970	2309	1.03	0.00844	0.0002999	0.0426443
441	PPP1R15A	23645	2310	1.016	0.008462	0.0003014	0.0229004
442	BLOC1S1	2647	2312	0.9722	0.008583	0.0003064	-0.040675
443	SASH3	54440	2316	0.9614	0.008787	0.0003144	-0.0567913
444	GLIPR1	11010	2317	0.941	0.008819	0.0003163	-0.0877334
445	CTSD	1509	2317	1.007	0.008827	0.0003173	0.0100637
446	ACP1	52	2319	0.9093	0.00891	0.000321	-0.137172
447	SHTN1	57698	2319	0.9912	0.0089	0.0003213	-0.0127519
448	MT1F	4494	2321	0.8483	0.008976	0.0003248	-0.237354
449	INSIG1	3638	2322	0.9858	0.009026	0.0003273	-0.0206331
450	CDA	978	2325	0.9312	0.009175	0.0003335	-0.102837
451	ASCL2	430	2326	0.9107	0.009215	0.0003357	-0.134952
452	RAB32	10981	2328	1.015	0.009366	0.0003419	0.0214797
453	CAMK1	8536	2329	0.9989	0.009375	0.000343	-0.00158784
454	YBX1	4904	2329	0.9722	0.009384	0.0003441	-0.040675
455	MIR22HG	84981	2329	0.9566	0.009365	0.0003442	-0.0640123
456	SUMO3	6612	2334	0.9205	0.009609	0.0003539	-0.11951
457	LASP1	3927	2337	0.969	0.009828	0.0003628	-0.0454314
458	PTTG3P	26255	2337	0.7998	0.009808	0.0003628	-0.322289
459	TMEM258	746	2337	0.9085	0.009787	0.0003628	-0.138442
460	ATP6V1B2	526	2340	0.997	0.009962	0.0003701	-0.00433459
461	RHOA	387	2341	0.9366	0.01001	0.0003727	-0.0944951
462	STXBP2	6813	2341	0.9863	0.00999	0.0003728	-0.0199016
463	KLF6	1316	2343	0.9577	0.01004	0.0003756	-0.0623543
464	FCGRT	2217	2346	1.021	0.01024	0.0003836	0.0299829
465	EIF1AY	9086	2346	0.9139	0.01024	0.0003845	-0.129892
466	CARD9	64170	2346	1.021	0.01023	0.0003849	0.0299829
467	CREG1	8804	2348	0.9337	0.01032	0.0003893	-0.098969
468	CCNB2	9133	2348	0.8856	0.01031	0.0003897	-0.175273
469	PGK1	5230	2350	0.9405	0.01041	0.0003945	-0.0885002
470	RRM1	6240	2352	0.93	0.0105	0.0003987	-0.104697
471	ITGAM	3684	2352	0.9813	0.01049	0.000399	-0.0272338
472	NCF2	4688	2353	0.7554	0.01055	0.0004022	-0.404687
473	KYNU	8942	2353	0.8988	0.01056	0.0004035	-0.153928
474	PECAM1	5175	2357	0.9709	0.01076	0.0004121	-0.0426054
475	CMC2	56942	2357	0.9004	0.0108	0.0004143	-0.151362
476	PHF11	51131	2360	0.836	0.01094	0.0004205	-0.258425
477	UCP2	7351	2360	1.153	0.01095	0.0004219	0.205393
478	METTL3	56339	2360	0.9638	0.01093	0.0004221	-0.0531943
479	CALM3	808	2361	0.9925	0.01095	0.0004238	-0.010861
480	CCND3	896	2361	0.9748	0.01093	0.0004238	-0.0368218
481	HSPA1A	3303	2361	1.015	0.01093	0.0004247	0.0214797
482	STK17B	9262	2362	0.946	0.01094	0.0004259	-0.0800879
483	ADA2	51816	2362	0.9608	0.01096	0.0004274	-0.0576919
484	NR4A2	4929	2362	1.026	0.01096	0.0004284	0.0370307
485	CD55	1604	2364	0.9342	0.01105	0.000433	-0.0981966
486	TMBIM4	51643	2365	0.9521	0.01112	0.0004364	-0.070815
487	SNRNP25	79622	2366	0.9228	0.01114	0.0004381	-0.11591
488	IL32	9235	2368	1.039	0.01128	0.0004445	0.0551957
489	ATP5B	506	2369	0.9228	0.0113	0.0004462	-0.11591
490	PVRIG	79037	2370	0.8864	0.01138	0.0004503	-0.17397
491	DCTPP1	79077	2380	0.8096	0.01215	0.0004818	-0.304719
492	PPP1CC	5501	2382	0.9474	0.01227	0.0004877	-0.0779544
493	SPG11	80208	2388	0.9973	0.01267	0.0005044	-0.00390054
494	NACC2	138151	2388	1.02	0.01265	0.0005049	0.0285692
495	TMCO1	54499	2391	0.8868	0.0129	0.0005159	-0.173319
496	REXO2	25996	2393	0.9001	0.01302	0.0005217	-0.151843
497	RALB	5899	2393	0.9319	0.013	0.000522	-0.101753
498	DGLUCY	80017	2396	0.9411	0.01321	0.0005313	-0.0875801
499	NUSAP1	51203	2400	0.8448	0.01357	0.0005469	-0.243318
500	SLC27A3	11000	2404	0.8755	0.01385	0.0005592	-0.191821
501	TMX1	81542	2406	0.9196	0.01405	0.0005685	-0.120922
502	DENND2D	79961	2408	0.9568	0.01421	0.0005762	-0.0637107
503	WBP2	23558	2409	1.016	0.0142	0.0005768	0.0229004
504	ADTRP	84830	2416	0.9953	0.01483	0.0006036	-0.00679665
505	CD93	22918	2417	1.091	0.01488	0.000607	0.125651
506	PARP1	142	2420	0.9557	0.01521	0.0006217	-0.0653703
507	JAK2	3717	2424	0.8416	0.01553	0.000636	-0.248793
508	EMC7	56851	2424	0.9465	0.01553	0.0006374	-0.0793256
509	GSPT1	2935	2424	1.014	0.01551	0.0006375	0.0200577
510	ANPEP	290	2426	0.9269	0.01559	0.0006423	-0.109514
511	TPM3	7170	2427	0.7844	0.01573	0.0006491	-0.350339
512	MAPK6	5597	2428	0.9765	0.01573	0.0006505	-0.0343081
513	GRINA	2907	2430	0.964	0.0159	0.000659	-0.0528949
514	RHOG	391	2431	0.9605	0.016	0.0006642	-0.0581425
515	UQCRQ	27089	2432	0.9458	0.01606	0.0006681	-0.080393
516	TFRC	7037	2433	0.9575	0.01613	0.0006724	-0.0626556
517	DNAJA1	3301	2433	0.9833	0.01615	0.0006743	-0.0242965
518	SH3GLB1	51100	2437	0.892	0.0165	0.0006902	-0.164884
519	PILRA	29992	2438	0.9626	0.01659	0.0006955	-0.0549917
520	TIGAR	57103	2439	0.8488	0.01658	0.0006964	-0.236503
521	NDUFAB1	4706	2441	0.9503	0.01683	0.0007081	-0.0735451
522	NADSYN1	55191	2441	0.8812	0.0168	0.0007083	-0.182459
523	FES	2242	2442	1.019	0.01681	0.0007102	0.0271541
524	ACAP1	9744	2442	1.029	0.01682	0.0007118	0.041243
525	FLOT2	2319	2443	0.9861	0.01689	0.0007161	-0.0201941
526	ETFA	2108	2448	0.9449	0.0174	0.0007392	-0.0817664
527	ETV3	2117	2449	1.134	0.01743	0.0007417	0.181421
528	IDH2	3418	2450	0.9345	0.01756	0.0007487	-0.0977334
529	VDAC1	7416	2452	0.9377	0.01769	0.0007556	-0.0928017
530	ETS1	2113	2453	1.1	0.01772	0.0007585	0.137504
531	LSM3	27258	2453	0.8899	0.0177	0.0007591	-0.168285
532	ZFHX3	463	2454	0.8823	0.01784	0.0007665	-0.180659
533	CD3D	915	2455	0.9661	0.01788	0.0007697	-0.0497556
534	MCOLN1	57192	2456	0.8583	0.01793	0.0007733	-0.220446
535	PPP1R11	6992	2456	0.9639	0.0179	0.0007734	-0.0530446
536	APBB1IP	54518	2459	1.027	0.01825	0.00079	0.0384362
537	OGT	8473	2460	0.9416	0.01835	0.000796	-0.0868138
538	LIME1	54923	2460	1.145	0.01833	0.0007964	0.195348
539	JUP	3728	2462	0.9116	0.01851	0.000806	-0.133527
540	SAMD4A	23034	2463	0.9257	0.01849	0.0008063	-0.111383
541	TNS3	64759	2463	0.8173	0.01845	0.0008064	-0.291062
542	SLC25A5	292	2464	0.9586	0.01862	0.0008152	-0.0609992
543	DBI	1622	2465	0.9165	0.01861	0.0008162	-0.125793
544	CST7	8530	2465	1.067	0.01861	0.0008178	0.0935602
545	ATP5C1	509	2466	0.9156	0.01868	0.0008222	-0.127211
546	NFE2L2	4780	2468	0.9314	0.01886	0.0008317	-0.102527
547	S100A11	6282	2468	0.9822	0.01886	0.0008332	-0.0259113
548	YWHAQ	10971	2470	0.9312	0.01909	0.0008449	-0.102837
549	MAP3K7CL	56911	2471	1.044	0.01917	0.0008502	0.0621217
550	ADGRG1	9289	2472	1.022	0.01924	0.0008548	0.0313952
551	MSRB2	22921	2473	0.9502	0.01935	0.000861	-0.0736969
552	FOLR3	2352	2475	1.145	0.01954	0.000871	0.195348
553	CAPZA2	830	2475	0.9561	0.01952	0.0008719	-0.0647666
554	PRRC2C	23215	2476	0.9162	0.01956	0.0008754	-0.126266
555	NDUFA4	4697	2479	0.9509	0.01985	0.0008898	-0.0726345
556	H2AFZ	3015	2480	0.8992	0.01992	0.0008947	-0.153286
557	ANXA2P1	303	2481	1.081	0.02001	0.0009	0.112367
558	TAPBP	6892	2481	0.9507	0.02002	0.0009022	-0.0729379
559	MCM3	4172	2481	0.9193	0.02	0.0009028	-0.121392
560	PLIN3	10226	2483	0.9698	0.02013	0.0009103	-0.0442408
561	SERF2	10169	2483	0.8944	0.02011	0.000911	-0.161008
562	ATP13A1	57130	2483	0.9329	0.02016	0.0009149	-0.100206
563	ILF2	3608	2483	0.9608	0.02012	0.0009151	-0.0576919
564	CHD1	1105	2484	0.9416	0.02019	0.0009199	-0.0868138
565	USP18	11274	2484	0.5304	0.02017	0.0009205	-0.914847
566	CFP	5199	2486	0.9852	0.02028	0.0009273	-0.0215115
567	ACSL1	2180	2487	1.017	0.02041	0.0009346	0.0243197
568	PCLAF	9768	2487	0.8057	0.02043	0.0009373	-0.311685
569	JMJD1C	221037	2488	1.02	0.02046	0.0009405	0.0285692
570	MTCH1	23787	2489	0.9951	0.0205	0.0009439	-0.00708658
571	S1PR4	8698	2489	0.9371	0.02056	0.0009483	-0.0937251
572	RRAS	6237	2490	0.9439	0.0206	0.0009515	-0.0832941
573	RPS21	6227	2490	1.004	0.02059	0.0009527	0.00575927
574	MAPRE1	22919	2490	0.963	0.02056	0.0009532	-0.0543923
575	YWHAB	7529	2491	0.9368	0.02065	0.000959	-0.094187
576	HIGD1A	25994	2493	0.9465	0.02084	0.0009695	-0.0793256
577	CD86	942	2494	0.8274	0.02088	0.000973	-0.273343
578	ARF5	381	2494	0.9018	0.02088	0.0009748	-0.149121
579	DECR1	1666	2494	0.9388	0.02085	0.0009753	-0.0911103
580	CKS2	1164	2495	0.8845	0.02093	0.0009804	-0.177066
581	TRIB2	28951	2496	1.001	0.02095	0.0009833	0.00144197
582	PSMB8	5696	2497	0.8792	0.02104	0.000989	-0.185737
583	YWHAZ	7534	2497	0.9507	0.02109	0.0009933	-0.0729379
584	MCM4	4173	2499	0.84	0.02131	0.001005	-0.251539
585	TPP1	1200	2499	0.9728	0.0213	0.001007	-0.0397849
586	ZBTB43	23099	2502	0.8951	0.02162	0.001024	-0.159879
587	TESC	54997	2502	0.8903	0.0216	0.001024	-0.167637
588	PHLDA1	22822	2503	1.114	0.02161	0.001026	0.155749
589	CCNK	8812	2503	0.907	0.02165	0.00103	-0.140826
590	TNFRSF1B	7133	2504	0.9914	0.02164	0.001031	-0.0124608
591	GNAI2	2771	2505	1.09	0.0218	0.001041	0.124328
592	TUBB	203068	2506	0.9248	0.02189	0.001047	-0.112787
593	PSMG2	56984	2506	0.916	0.02188	0.001048	-0.12658
594	ACTR3	10096	2508	0.9417	0.02205	0.001058	-0.0866606
595	MYOF	26509	2513	0.9586	0.02274	0.001093	-0.0609992
596	ICOS	29851	2516	0.978	0.02298	0.001106	-0.0320936
597	SRP14	6727	2518	0.9244	0.02334	0.001125	-0.113411
598	IL27RA	9466	2520	0.9444	0.02348	0.001134	-0.0825301
599	PTGDS	5730	2524	0.9626	0.02401	0.001162	-0.0549917
600	DNASE2	1777	2524	0.9929	0.024	0.001163	-0.0102797
601	DERA	51071	2527	0.944	0.02433	0.001181	-0.0831412
602	CD27	939	2527	0.9903	0.0243	0.001182	-0.0140625
603	HCP5	10866	2528	1.008	0.02438	0.001188	0.0114956
604	GNG10	2790	2528	1.005	0.02442	0.001191	0.0071955
605	NEDD8	4738	2529	1.002	0.02443	0.001194	0.00288251
606	MYL6B	140465	2531	0.8126	0.02477	0.001212	-0.299383
607	JUND	3727	2532	0.951	0.02482	0.001217	-0.0724828
608	YWHAH	7533	2533	0.9759	0.02488	0.001222	-0.0351948
609	ACTA2	59	2533	0.956	0.02487	0.001223	-0.0649175
610	ASPM	259266	2533	0.6998	0.02484	0.001224	-0.514985
611	SAC3D1	29901	2535	0.8527	0.02508	0.001237	-0.22989
612	F5	2153	2535	0.8285	0.02506	0.001239	-0.271426
613	APOBEC3G	60489	2537	0.9525	0.02529	0.001252	-0.070209
614	EIF5A	1984	2540	0.9638	0.02564	0.001272	-0.0531943
615	POLG	5428	2540	0.9333	0.02562	0.001273	-0.0995872
616	PDE4D	5144	2540	0.9014	0.02561	0.001274	-0.149761
617	HEXB	3074	2540	0.956	0.02564	0.001278	-0.0649175
618	HSD17B7	51478	2541	1.019	0.02569	0.001282	0.0271541
619	DAD1	1603	2542	0.9686	0.02574	0.001287	-0.0460271
620	CSF3R	1441	2542	1.033	0.02575	0.001289	0.0468403
621	EZR	7430	2542	0.9509	0.02578	0.001293	-0.0726345
622	KCNMB1	3779	2544	0.9972	0.02591	0.001302	-0.00404521
623	HLA-F	3134	2544	0.9468	0.02595	0.001306	-0.0788684
624	TRIM25	7706	2546	0.9403	0.02621	0.001321	-0.088807
625	JUN	3725	2548	0.9735	0.02643	0.001334	-0.0387471
626	CDK6	1021	2551	1.002	0.02685	0.001358	0.00288251
627	MYB	4602	2552	0.939	0.02696	0.001365	-0.0908029
628	CTSC	1075	2552	0.963	0.027	0.00137	-0.0543923
629	2018-09-09	10801	2554	0.9843	0.02716	0.00138	-0.02283
630	DCTN5	84516	2555	0.8516	0.02726	0.001387	-0.231752
631	NFKB1	4790	2555	1.058	0.02724	0.001388	0.0813396
632	IGFBP7	3490	2555	0.833	0.02726	0.001391	-0.263612
633	CISD1	55847	2556	0.9509	0.02732	0.001397	-0.0726345
634	FAM118A	55007	2558	0.9173	0.02753	0.00141	-0.124534
635	NDUFB5	4711	2558	0.9189	0.02753	0.001412	-0.12202
636	ZCCHC8	55596	2559	0.8801	0.02771	0.001423	-0.184261
637	TLR5	7100	2560	0.8985	0.02777	0.001429	-0.15441
638	FUT4	2526	2560	0.9256	0.0278	0.001432	-0.111539
639	NPL	80896	2561	0.936	0.02778	0.001434	-0.0954196
640	MARCO	8685	2561	0.9027	0.02776	0.001435	-0.147681
641	SAE1	10055	2561	1.012	0.02774	0.001436	0.0172093
642	LAMTOR3	8649	2563	0.925	0.0281	0.001457	-0.112475
643	LILRA2	11027	2567	0.9981	0.02863	0.001487	-0.00274373
644	MT1X	4501	2569	0.8891	0.02894	0.001506	-0.169582
645	PLOD1	5351	2569	0.9033	0.02891	0.001506	-0.146723
646	CTSS	1520	2571	0.9433	0.02914	0.00152	-0.0842114
647	CLINT1	9685	2573	0.9308	0.02943	0.001538	-0.103457
648	THBS1	7057	2573	1.476	0.02941	0.00154	0.561693
649	TRAK2	66008	2574	0.8788	0.02946	0.001545	-0.186393
650	GSTP1	2950	2575	0.9682	0.02966	0.001557	-0.046623
651	BANF1	8815	2578	0.9129	0.03007	0.001581	-0.131471
652	RNASE6	6039	2579	0.9586	0.03024	0.001593	-0.0609992
653	SOCS2	8835	2579	0.8704	0.0302	0.001593	-0.20025
654	MR1	3140	2580	0.8601	0.03025	0.001598	-0.217424
655	PEPD	5184	2583	0.9917	0.03072	0.001625	-0.0120243
656	RABGAP1L	9910	2584	0.9428	0.03095	0.00164	-0.0849763
657	NRDC	4898	2589	0.9771	0.0316	0.001677	-0.0334219
658	GPX1	2876	2590	1.12	0.03181	0.001691	0.163499
659	SRF	6722	2591	0.9233	0.03196	0.001701	-0.115129
660	TM9SF2	9375	2597	0.9972	0.03303	0.001761	-0.00404521
661	TMEM183A	92703	2597	0.9454	0.03299	0.001761	-0.0810032
662	LDHA	3939	2599	0.9526	0.03322	0.001776	-0.0700575
663	PAICS	10606	2600	0.8389	0.03334	0.001785	-0.253429
664	PGGHG	80162	2601	1.121	0.03353	0.001798	0.164786
665	WASHC3	51019	2601	0.9156	0.03353	0.001801	-0.127211
666	MSN	4478	2602	1.027	0.03351	0.001803	0.0384362
667	LRRFIP1	9208	2602	1.101	0.03356	0.001808	0.138814
668	SUN2	25777	2602	1.111	0.03351	0.001808	0.151859
669	TOR1AIP1	26092	2603	0.9108	0.03354	0.001812	-0.134794
670	TNFAIP2	7127	2603	0.9815	0.03361	0.001819	-0.0269398
671	DOCK10	55619	2604	1	0.03367	0.001825	0
672	UQCRFS1	7386	2604	0.9262	0.03365	0.001826	-0.110604
673	SNX10	29887	2605	1.002	0.03382	0.001838	0.00288251
674	MBD4	8930	2605	1.083	0.03382	0.001841	0.115033
675	HTATIP2	10553	2606	0.8842	0.03379	0.001842	-0.177555
676	KLF10	7071	2607	0.9482	0.03394	0.001853	-0.0767367
677	WDR18	57418	2608	0.7763	0.03415	0.001867	-0.365314
678	TALDO1	6888	2610	0.9292	0.03448	0.001888	-0.105939
679	VAMP3	9341	2610	0.8813	0.03446	0.00189	-0.182295
680	RABEP1	9135	2611	0.9474	0.03446	0.001893	-0.0779544
681	TMED5	50999	2613	0.9034	0.03491	0.00192	-0.146563
682	TK1	7083	2615	0.7922	0.0352	0.001939	-0.336063
683	NUP93	9688	2616	0.9211	0.03538	0.001952	-0.11857
684	ATF3	467	2617	0.9561	0.03557	0.001965	-0.0647666
685	PQLC3	130814	2619	0.9555	0.03585	0.001983	-0.0656722
686	TMEM243	79161	2621	0.9712	0.03616	0.002004	-0.0421597
687	SEC61G	23480	2627	0.9077	0.03721	0.002065	-0.139713
688	NFE2	4778	2629	0.9794	0.03756	0.002087	-0.0300299
689	ELF1	1997	2631	0.9278	0.03797	0.002113	-0.108114
690	S100P	6286	2632	0.6607	0.03825	0.002132	-0.597933
691	RIN2	54453	2635	0.951	0.03864	0.002157	-0.0724828
692	HEBP2	23593	2635	0.982	0.03868	0.002162	-0.0262051
693	PSMC2	5701	2638	0.91	0.0392	0.002194	-0.136062
694	GTPBP4	23560	2638	0.9822	0.03919	0.002197	-0.0259113
695	ECHDC2	55268	2638	1.012	0.03913	0.002197	0.0172093
696	HNRNPL	3191	2639	1.041	0.03925	0.002207	0.0579701
697	COMMD9	29099	2639	0.8332	0.0393	0.002213	-0.263265
698	NPDC1	56654	2642	0.8347	0.0397	0.002238	-0.26067
699	CORO7	79585	2642	0.9541	0.03971	0.002242	-0.0677876
700	CENPN	55839	2642	0.9181	0.03974	0.002247	-0.123277
701	TBCA	6902	2642	0.9671	0.03972	0.002249	-0.048263
702	NIP7	51388	2646	0.9058	0.04041	0.002291	-0.142736
703	FUCA1	2517	2646	0.8801	0.04043	0.002296	-0.184261
704	IGFLR1	79713	2649	1.004	0.04085	0.002323	0.00575927
705	AES	166	2649	0.9665	0.0408	0.002323	-0.0491584
706	HNRNPR	10236	2649	0.9294	0.04077	0.002325	-0.105628
707	ZNF467	168544	2649	1.015	0.04082	0.002331	0.0214797
708	RAB7A	7879	2651	0.9381	0.04107	0.002349	-0.0921864
709	PNPO	55163	2651	1.002	0.04104	0.00235	0.00288251
710	LGALS3	3958	2651	1.015	0.04113	0.002358	0.0214797
711	USP3	9960	2652	0.9626	0.04125	0.002369	-0.0549917
712	TNFRSF4	7293	2655	0.8384	0.04183	0.002406	-0.254289
713	TDRD7	23424	2656	0.8945	0.04199	0.002418	-0.160847
714	CCL20	6364	2657	1.062	0.04216	0.002431	0.0867838
715	IMP4	92856	2659	0.9225	0.0426	0.00246	-0.116379
716	PTGER2	5732	2660	0.9516	0.04263	0.002465	-0.0715728
717	MCUB	55013	2661	0.9791	0.04273	0.002474	-0.0304719
718	PIM2	11040	2662	0.9755	0.0429	0.002488	-0.0357862
719	MMADHC	27249	2663	0.9386	0.04308	0.002502	-0.0914176
720	ARPC4	10093	2663	1.042	0.04306	0.002504	0.0593553
721	PCMT1	5110	2665	1.015	0.04348	0.002532	0.0214797
722	MYCBP2	23077	2665	0.9525	0.04353	0.002538	-0.070209
723	CDC45	8318	2669	0.9411	0.04428	0.002586	-0.0875801
724	CCNA2	890	2670	0.8076	0.04443	0.002598	-0.308287
725	TMEM8A	58986	2671	1.051	0.04463	0.002613	0.0717627
726	NA		2673	1.231	0.04508	0.002644	0.299831
727	ALPP	250	2674	1.145	0.04517	0.002652	0.195348
728	PIM1	5292	2674	1.008	0.0452	0.002658	0.0114956
729	GLRX	2745	2674	0.9877	0.04516	0.002659	-0.0178552
730	RAD23B	5887	2674	0.9182	0.04514	0.002662	-0.12312
731	S100A10	6281	2675	0.9939	0.0452	0.002669	-0.00882739
732	QDPR	5860	2675	0.9686	0.04517	0.00267	-0.0460271
733	UBA7	7318	2676	0.9416	0.04523	0.002678	-0.0868138
734	TMED3	23423	2676	0.9055	0.04522	0.002681	-0.143213
735	COMMD10	51397	2677	0.8855	0.04534	0.002692	-0.175436
736	TICAM1	148022	2677	0.973	0.04545	0.002702	-0.0394883
737	SLC35A5	55032	2678	0.9355	0.04549	0.002708	-0.0961904
738	GP1BB	2812	2681	0.9551	0.04616	0.002751	-0.0662763
739	PRKCD	5580	2681	0.843	0.04614	0.002754	-0.246395
740	UQCRC1	7384	2683	0.9469	0.04654	0.002781	-0.078716
741	CD79B	974	2688	0.927	0.04778	0.00286	-0.109359
742	ACVR1	90	2689	0.9154	0.04779	0.002864	-0.127526
743	PRKCB	5579	2691	0.9737	0.04828	0.002897	-0.0384508
744	AP3B1	8546	2691	0.9391	0.04828	0.002901	-0.0906493
745	ZNF207	7756	2691	0.9316	0.04823	0.002902	-0.102217
746	GNA13	10672	2691	0.9549	0.04819	0.002903	-0.0665784
747	RNASET2	8635	2692	0.9863	0.0482	0.002908	-0.0199016
748	TMEM9B	56674	2692	0.9194	0.04819	0.002911	-0.121235
749	NXT1	29107	2692	0.9819	0.04817	0.002914	-0.026352
750	NDUFB8	4714	2694	0.9271	0.04853	0.00294	-0.109203
751	UCHL3	7347	2694	0.8721	0.04861	0.002948	-0.197435
752	ABCF1	23	2694	0.9261	0.04857	0.00295	-0.11076
753	TMED10	10972	2695	0.9814	0.04859	0.002955	-0.0270868
754	CKS1B	1163	2696	0.88	0.0489	0.002978	-0.184425
755	HERPUD1	9709	2696	1.005	0.04886	0.00298	0.0071955
756	RETN	56729	2699	0.6886	0.04942	0.003018	-0.538262
757	PSMC4	5704	2701	0.965	0.04993	0.003053	-0.0513992

## Sheet: LH_table2
Additional file: Table S1D. All the significantly up-regulated genes in the LH group.
	Gene Symbol	Entrez ID	RP/Rsum	FC:(class1/class2)	pfp	P.value	Average log2 fold change
1	THBS1	7057	625.5	1.476	2.327e-12	1.88e-16	0.561693
2	DDIT4	54541	755.3	1.314	1.417e-10	2.289e-14	0.393965
3	IL1B	3553	755.4	1.11	9.469e-11	2.294e-14	0.15056
4	GZMH	2999	798.4	1.262	2.797e-10	9.038e-14	0.335712
5	CXCL8	3576	834.8	1.075	6.651e-10	2.686e-13	0.104337
6	IER3	8870	856.7	0.9857	1.038e-09	5.031e-13	-0.0207795
7	RPS4Y1	6192	886.4	1.025	2.019e-09	1.141e-12	0.0356239
8	TXNIP	10628	913.5	1.221	3.621e-09	2.34e-12	0.288063
9	KLRB1	3820	948.2	1.421	7.768e-09	5.646e-12	0.506907
10	RPS23	6228	971.1	1.104	1.22e-08	9.856e-12	0.14274
11	CCL5	6352	984	1.134	1.511e-08	1.342e-11	0.181421
12	ALPP	250	1010	1.145	2.505e-08	2.428e-11	0.195348
13	SERPINB2	5055	1015	1.37	2.601e-08	2.731e-11	0.454176
14	PGGHG	80162	1016	1.121	2.509e-08	2.837e-11	0.164786
15	BTG2	7832	1023	1.19	2.715e-08	3.29e-11	0.250962
16	GNLY	10578	1040	1.094	3.711e-08	4.796e-11	0.129613
17	DNAJB1	3337	1041	1.141	3.555e-08	4.881e-11	0.190299
18	IL7R	3575	1052	1.166	4.291e-08	6.238e-11	0.221568
19	PTGS2	5743	1053	1.075	4.165e-08	6.391e-11	0.104337
20	TGFBR3	7049	1059	1.192	4.514e-08	7.292e-11	0.253384
21	DHRS3	9249	1062	1.279	4.604e-08	7.808e-11	0.355016
22	LRRN3	54674	1066	1.155	4.7e-08	8.351e-11	0.207893
23	CDKN1B	1027	1094	1.222	8.095e-08	1.504e-10	0.289244
24	PTGER4	5734	1097	1.116	8.318e-08	1.612e-10	0.158337
25	HAUS2	55142	1097	1.142	8.048e-08	1.625e-10	0.191563
26	TDRD1	56165	1101	1.222	8.26e-08	1.735e-10	0.289244
27	HSPB1	3315	1114	1.278	1.035e-07	2.258e-10	0.353888
28	NUBPL	80224	1114	1.147	1.004e-07	2.271e-10	0.197865
29	MINDY1	55793	1129	1.065	1.308e-07	3.063e-10	0.0908534
30	RPL21	6144	1141	1.137	1.584e-07	3.838e-10	0.185232
31	SGK1	6446	1150	1.082	1.842e-07	4.613e-10	0.1137
32	TOB1	10140	1162	1.224	2.235e-07	5.775e-10	0.291604
33	ZNF223	7766	1166	1.128	2.347e-07	6.255e-10	0.173767
34	USP49	25862	1170	0.8973	2.44e-07	6.699e-10	-0.156338
35	FBL	2091	1173	1.284	2.507e-07	7.087e-10	0.360645
36	NKG7	4818	1177	0.9241	2.626e-07	7.636e-10	-0.113879
37	G0S2	50486	1183	1.05	2.872e-07	8.584e-10	0.0703893
38	MBD4	8930	1185	1.083	2.897e-07	8.893e-10	0.115033
39	RPL4	6124	1196	1.231	3.462e-07	1.091e-09	0.299831
40	EIF3L	51386	1199	1.278	3.601e-07	1.163e-09	0.353888
41	EIF4B	1975	1206	1.239	3.936e-07	1.303e-09	0.309176
42	IL18RAP	8807	1210	1.24	4.176e-07	1.417e-09	0.31034
43	RPL23	9349	1216	1.161	4.528e-07	1.573e-09	0.215368
44	LRRFIP1	9208	1244	1.101	7.161e-07	2.545e-09	0.138814
45	EGR1	1958	1249	1.1	7.719e-07	2.806e-09	0.137504
46	PIK3IP1	113791	1254	1.116	8.163e-07	3.033e-09	0.158337
47	PNMA3	29944	1261	1.242	9.098e-07	3.454e-09	0.312665
48	LMNA	4000	1266	1.136	9.57e-07	3.71e-09	0.183963
49	FCER1A	2205	1267	1.195	9.68e-07	3.831e-09	0.257011
50	CXCL2	2920	1278	0.9903	1.128e-06	4.554e-09	-0.0140625
51	RPL14	9045	1282	1.103	1.185e-06	4.883e-09	0.141433
52	CCR7	1236	1285	1.169	1.233e-06	5.178e-09	0.225275
53	ADM	133	1289	1.062	1.292e-06	5.53e-09	0.0867838
54	GPR183	1880	1293	1.083	1.335e-06	5.821e-09	0.115033
55	PLIN2	123	1294	1.142	1.352e-06	6.006e-09	0.191563
56	HLA-DQA1	3117	1298	0.7554	1.404e-06	6.352e-09	-0.404687
57	MAFB	9935	1307	1.039	1.589e-06	7.315e-09	0.0551957
58	IKZF1	10320	1310	1.053	1.653e-06	7.743e-09	0.0745054
59	NELL2	4753	1335	1.255	2.42e-06	1.153e-08	0.327687
60	NINJ1	4814	1338	1.024	2.487e-06	1.205e-08	0.0342157
61	RPL31	6160	1339	1.221	2.503e-06	1.233e-08	0.288063
62	BLZF1	8548	1343	1.024	2.611e-06	1.307e-08	0.0342157
63	GPR1	2825	1358	1.454	3.217e-06	1.637e-08	0.540027
64	PLEK	5341	1360	1.065	3.278e-06	1.695e-08	0.0908534
65	ETS1	2113	1362	1.1	3.329e-06	1.748e-08	0.137504
66	FCMR	9214	1369	1.139	3.681e-06	1.962e-08	0.187768
67	HLA-DRB1	3123	1372	0.9238	3.746e-06	2.027e-08	-0.114348
68	TNF	7124	1390	1.102	4.837e-06	2.657e-08	0.140124
69	RPL7	6129	1404	1.153	5.869e-06	3.271e-08	0.205393
70	MYOM2	9172	1409	1.026	6.279e-06	3.55e-08	0.0370307
71	GZMK	3003	1416	1.123	6.865e-06	3.937e-08	0.167358
72	SQSTM1	8878	1422	1.153	7.323e-06	4.258e-08	0.205393
73	WDR6	11180	1424	1.045	7.427e-06	4.379e-08	0.0635029
74	RPS4X	6191	1431	1.131	8.171e-06	4.884e-08	0.177599
75	RPL5	6125	1435	1.169	8.44e-06	5.113e-08	0.225275
76	FAM46C	54855	1437	1.118	8.572e-06	5.262e-08	0.16092
77	PHLDA1	22822	1439	1.114	8.735e-06	5.433e-08	0.155749
78	GIMAP5	55340	1443	1.09	9.123e-06	5.748e-08	0.124328
79	MAGT1	84061	1450	1.014	9.944e-06	6.345e-08	0.0200577
80	HLA-DRB4	3126	1459	1.272	1.111e-05	7.18e-08	0.347099
81	MGAT1	4245	1470	1.15	1.29e-05	8.443e-08	0.201634
82	CRIP1	1396	1471	1.132	1.291e-05	8.551e-08	0.178874
83	VPS51	738	1475	1.284	1.347e-05	9.029e-08	0.360645
84	GZMA	3001	1484	1.009	1.489e-05	1.01e-07	0.0129262
85	CRIP2	1397	1485	1.3	1.499e-05	1.029e-07	0.378512
86	HSD17B7	51478	1487	1.019	1.534e-05	1.066e-07	0.0271541
87	HSPA1A	3303	1491	1.015	1.587e-05	1.115e-07	0.0214797
88	GVINP1	387751	1491	1.034	1.579e-05	1.122e-07	0.0482362
89	BHLHE40	8553	1495	0.9563	1.638e-05	1.177e-07	-0.0644648
90	ZNF395	55893	1499	1.087	1.711e-05	1.244e-07	0.120352
91	RPS3A	6189	1499	1.17	1.697e-05	1.247e-07	0.226509
92	ITK	3702	1502	1.113	1.741e-05	1.294e-07	0.154454
93	ZFP36L2	678	1504	1.147	1.78e-05	1.337e-07	0.197865
94	CD2	914	1505	1.091	1.777e-05	1.349e-07	0.125651
95	CD96	10225	1506	1.175	1.788e-05	1.372e-07	0.232661
96	RPS28	6234	1511	1.08	1.876e-05	1.455e-07	0.111031
97	CD6	923	1514	1.2	1.949e-05	1.527e-07	0.263034
98	GADD45B	4616	1522	1.047	2.142e-05	1.695e-07	0.0662614
99	TUBA4A	7277	1525	1.142	2.202e-05	1.761e-07	0.191563
100	SLC2A3	6515	1526	1.132	2.199e-05	1.776e-07	0.178874
101	CD83	9308	1535	0.8816	2.45e-05	1.999e-07	-0.181804
102	SRSF5	6430	1536	1.122	2.444e-05	2.013e-07	0.166073
103	TNFAIP3	7128	1539	1.09	2.545e-05	2.118e-07	0.124328
104	VIPR1	7433	1544	1.288	2.671e-05	2.244e-07	0.365133
105	ZFP36L1	677	1548	1.202	2.777e-05	2.355e-07	0.265437
106	PCBP2	5094	1549	1.191	2.795e-05	2.393e-07	0.252173
107	LTA4H	4048	1553	1.146	2.918e-05	2.522e-07	0.196607
108	IL18	3606	1562	1.066	3.223e-05	2.811e-07	0.0922074
109	CEBPB	1051	1567	0.9864	3.407e-05	3e-07	-0.0197553
110	SSTR2	6752	1571	1.043	3.548e-05	3.153e-07	0.0607392
111	SPOCK2	9806	1572	1.142	3.549e-05	3.181e-07	0.191563
112	SEMA3E	9723	1573	1.081	3.575e-05	3.234e-07	0.112367
113	SLC15A3	51296	1579	1.168	3.83e-05	3.495e-07	0.22404
114	LDHB	3945	1586	1.082	4.145e-05	3.816e-07	0.1137
115	JUN	3725	1597	0.9735	4.676e-05	4.343e-07	-0.0387471
116	RPL13A	23521	1604	1.111	5.094e-05	4.772e-07	0.151859
117	FOLR3	2352	1611	1.145	5.466e-05	5.165e-07	0.195348
118	RIPK2	8767	1618	0.9949	5.924e-05	5.646e-07	-0.00737657
119	HSPA6	3310	1622	1.066	6.108e-05	5.871e-07	0.0922074
120	CCL20	6364	1633	1.062	6.959e-05	6.745e-07	0.0867838
121	NSG1	27065	1639	1.019	7.369e-05	7.202e-07	0.0271541
122	CEBPD	1052	1643	0.9555	7.632e-05	7.52e-07	-0.0656722
123	ACTN1	87	1644	1.182	7.737e-05	7.686e-07	0.24123
124	BASP1	10409	1649	0.9546	8.067e-05	8.08e-07	-0.0670318
125	CST7	8530	1656	1.067	8.71e-05	8.793e-07	0.0935602
126	ZNF91	7644	1660	1.245	9.072e-05	9.233e-07	0.316146
127	GOLGA8A	23015	1663	1.143	9.263e-05	9.502e-07	0.192825
128	TPM2	7169	1677	1.208	0.0001082	1.119e-06	0.27262
129	PDSS2	57107	1685	1.017	0.0001174	1.223e-06	0.0243197
130	PFKFB3	5209	1686	1.042	0.0001178	1.237e-06	0.0593553
131	GABARAPL1	23710	1691	1.015	0.0001243	1.315e-06	0.0214797
132	HIST1H2BJ	8970	1695	1.383	0.0001279	1.364e-06	0.467801
133	ARHGEF2	9181	1695	1.151	0.0001282	1.377e-06	0.202888
134	UCP2	7351	1702	1.153	0.0001367	1.48e-06	0.205393
135	GALNT3	2591	1705	1.213	0.0001397	1.523e-06	0.27858
136	EVI5	7813	1725	1.085	0.0001736	1.907e-06	0.117695
137	CD69	969	1726	1.076	0.0001744	1.93e-06	0.105678
138	SORL1	6653	1733	1.29	0.000186	2.073e-06	0.367371
139	STAT4	6775	1734	1.131	0.0001877	2.107e-06	0.177599
140	EEF2	1938	1737	1.177	0.0001927	2.179e-06	0.235114
141	HLA-DRB6	3128	1738	0.9201	0.0001932	2.2e-06	-0.120137
142	PTPRCAP	5790	1740	1.105	0.0001966	2.255e-06	0.144046
143	LITAF	9516	1748	1.107	0.0002123	2.453e-06	0.146655
144	KIAA0355	9710	1751	1.122	0.0002171	2.524e-06	0.166073
145	IL23A	51561	1752	1.085	0.0002175	2.547e-06	0.117695
146	ITPKB	3707	1760	1.174	0.0002346	2.767e-06	0.231432
147	HBEGF	1839	1761	1.002	0.0002353	2.794e-06	0.00288251
148	NLRP3	114548	1762	1.031	0.0002383	2.848e-06	0.0440443
149	HIST1H4C	8364	1762	1.086	0.0002367	2.849e-06	0.119024
150	SF3A3	10946	1764	1.103	0.0002383	2.887e-06	0.141433
151	RPS14	6208	1768	1.115	0.0002484	3.03e-06	0.157044
152	EHD1	10938	1772	1.108	0.0002561	3.144e-06	0.147958
153	AOC4P	90586	1776	1.199	0.0002667	3.296e-06	0.261832
154	ABCA1	19	1786	1.093	0.0002936	3.652e-06	0.128293
155	AQP9	366	1792	0.9393	0.000311	3.894e-06	-0.0903421
156	GIMAP4	55303	1797	0.8844	0.0003231	4.071e-06	-0.177229
157	CD5	921	1798	1.091	0.000325	4.121e-06	0.125651
158	SLC35E1	79939	1801	1.092	0.0003322	4.239e-06	0.126973
159	DNAJB9	4189	1801	1.12	0.000333	4.276e-06	0.163499
160	BTG1	694	1806	1.101	0.0003458	4.469e-06	0.138814
161	C5AR1	728	1816	1.379	0.0003804	4.946e-06	0.463622
162	IFNG	3458	1821	1.057	0.0004	5.234e-06	0.0799754
163	CD7	924	1822	1.133	0.0003995	5.26e-06	0.180148
164	RPA2	6118	1834	1.031	0.0004473	5.925e-06	0.0440443
165	SEMA4D	10507	1835	1.141	0.0004492	5.987e-06	0.190299
166	TEX30	93081	1839	1.052	0.0004639	6.22e-06	0.0731347
167	KLHDC2	23588	1845	1.115	0.0004886	6.59e-06	0.157044
168	LTB	4050	1854	0.9536	0.000532	7.219e-06	-0.0685439
169	S100A12	6283	1856	0.9796	0.0005385	7.351e-06	-0.0297353
170	TMC6	11322	1859	1.096	0.0005552	7.623e-06	0.132248
171	JUNB	3726	1868	1.149	0.0005998	8.284e-06	0.200379
172	SPSB3	90864	1871	1.1	0.0006132	8.518e-06	0.137504
173	IFNGR1	3459	1874	1.05	0.00063	8.804e-06	0.0703893
174	SOD2	6648	1879	0.9978	0.0006557	9.216e-06	-0.00317743
175	TKT	7086	1883	1.048	0.0006779	9.581e-06	0.0676387
176	ZNF428	126299	1883	1.164	0.0006742	9.584e-06	0.219091
177	RPL7A	6130	1884	1.106	0.000672	9.606e-06	0.145351
178	USP36	57602	1893	1.104	0.0007282	1.047e-05	0.14274
179	FOSB	2354	1894	0.9746	0.0007317	1.058e-05	-0.0371179
180	PLEKHG3	26030	1897	1.209	0.0007517	1.093e-05	0.273814
181	NDRG1	10397	1903	1.129	0.0007935	1.16e-05	0.175045
182	AUTS2	26053	1904	1.119	0.0007967	1.171e-05	0.16221
183	HNRNPU	3192	1906	1.116	0.0008002	1.183e-05	0.158337
184	ADGRG1	9289	1908	1.022	0.0008139	1.21e-05	0.0313952
185	PPM1F	9647	1908	1.137	0.0008105	1.211e-05	0.185232
186	EIF2S3	1968	1910	1.273	0.000822	1.235e-05	0.348232
187	PABPC4	8761	1911	1.223	0.0008271	1.249e-05	0.290424
188	FOXO1	2308	1912	1.154	0.000826	1.254e-05	0.206643
189	CYP1B1	1545	1915	1.06	0.0008463	1.292e-05	0.0840643
190	PASK	23178	1916	1.076	0.0008525	1.308e-05	0.105678
191	ARL6IP5	10550	1924	1.024	0.000913	1.409e-05	0.0342157
192	HSPH1	10808	1926	1.1	0.0009198	1.426e-05	0.137504
193	JARID2	3720	1928	1.108	0.0009341	1.456e-05	0.147958
194	MEF2D	4209	1929	1.156	0.0009387	1.471e-05	0.209141
195	FCGRT	2217	1930	1.021	0.000939	1.479e-05	0.0299829
196	RPL10A	4736	1931	1.097	0.0009492	1.503e-05	0.133564
197	BAG3	9531	1932	1.145	0.0009511	1.513e-05	0.195348
198	EMD	2010	1947	1.118	0.001084	1.733e-05	0.16092
199	PTOV1	53635	1950	1.229	0.001104	1.774e-05	0.297485
200	IL32	9235	1951	1.039	0.00111	1.794e-05	0.0551957
201	ESYT1	23344	1953	1.098	0.001126	1.828e-05	0.134878
202	HLA-DQB1	3119	1955	1.016	0.001143	1.864e-05	0.0229004
203	DDIT3	1649	1956	0.9533	0.001143	1.874e-05	-0.0689978
204	CITED2	10370	1956	1.093	0.001138	1.875e-05	0.128293
205	ZNF467	168544	1956	1.015	0.001133	1.876e-05	0.0214797
206	PJA2	9867	1960	1.078	0.001175	1.955e-05	0.108357
207	IFI30	10437	1962	0.8553	0.001184	1.98e-05	-0.225498
208	NCF1C	654817	1963	1.274	0.00119	1.999e-05	0.349365
209	B4GALT1	2683	1964	1.167	0.001194	2.016e-05	0.222805
210	XBP1	7494	1966	1.048	0.001216	2.063e-05	0.0676387
211	JADE2	23338	1971	1.113	0.001262	2.151e-05	0.154454
212	EPB41L3	23136	1974	1.246	0.001287	2.203e-05	0.317304
213	ENO2	2026	1975	1.076	0.001298	2.233e-05	0.105678
214	PIM1	5292	1975	1.008	0.001292	2.233e-05	0.0114956
215	TRAF3IP3	80342	1977	1.027	0.001306	2.268e-05	0.0384362
216	IRF1	3659	1985	1.1	0.001397	2.438e-05	0.137504
217	SESN1	27244	1991	1.205	0.001457	2.554e-05	0.269033
218	EIF4A3	9775	1992	1.072	0.001465	2.58e-05	0.100305
219	CD27	939	1993	0.9903	0.001479	2.616e-05	-0.0140625
220	PAF1	54623	1999	1.116	0.001542	2.74e-05	0.158337
221	LAPTM5	7805	2002	1.103	0.001576	2.812e-05	0.141433
222	TRABD	80305	2003	1.098	0.001589	2.849e-05	0.134878
223	RPS27A	6233	2005	1.126	0.0016	2.882e-05	0.171207
224	CSNK1G2	1455	2005	1.129	0.001595	2.886e-05	0.175045
225	LPAR6	10161	2005	1.07	0.001594	2.897e-05	0.0976108
226	CALM1	801	2007	1.076	0.001609	2.936e-05	0.105678
227	KDM5D	8284	2008	1.012	0.001615	2.961e-05	0.0172093
228	LEPROTL1	23484	2010	1.067	0.001643	3.025e-05	0.0935602
229	OSM	5008	2011	1.022	0.001651	3.054e-05	0.0313952
230	GZMB	3002	2014	0.8258	0.00168	3.122e-05	-0.276136
231	RPS9	6203	2014	1.177	0.00168	3.135e-05	0.235114
232	EEF1G	1937	2015	1.048	0.001676	3.141e-05	0.0676387
233	PPP1R16B	26051	2016	1.093	0.001689	3.179e-05	0.128293
234	NA		2017	0.9875	0.001695	3.204e-05	-0.0181473
235	LEF1	51176	2017	0.9601	0.001689	3.206e-05	-0.0587434
236	PAX7	5081	2017	1.269	0.001689	3.219e-05	0.343692
237	PPP1R15A	23645	2018	1.016	0.001688	3.231e-05	0.0229004
238	ACAP1	9744	2021	1.029	0.00172	3.307e-05	0.041243
239	XRCC2	7516	2021	1.083	0.001722	3.323e-05	0.115033
240	IL6	3569	2021	1.158	0.00172	3.334e-05	0.211635
241	CPVL	54504	2024	0.9373	0.001745	3.398e-05	-0.0934172
242	LEP	3952	2026	1.119	0.001767	3.454e-05	0.16221
243	CD93	22918	2028	1.091	0.00179	3.512e-05	0.125651
244	MFGE8	4240	2029	0.9778	0.001797	3.542e-05	-0.0323887
245	CD48	962	2030	1.127	0.001818	3.598e-05	0.172488
246	IL1A	3552	2031	1.117	0.001813	3.601e-05	0.159629
247	CXCR4	7852	2035	1.022	0.001868	3.726e-05	0.0313952
248	RPL26	6154	2037	1.119	0.001893	3.791e-05	0.16221
249	ZMAT3	64393	2039	1.119	0.00193	3.882e-05	0.16221
250	IRF8	3394	2040	1.07	0.001936	3.909e-05	0.0976108
251	TRIB1	10221	2041	0.71	0.001932	3.916e-05	-0.494109
252	PTMA	5757	2041	1.022	0.001934	3.937e-05	0.0313952
253	DENND4C	55667	2042	1.075	0.001934	3.953e-05	0.104337
254	FKBP11	51303	2043	1.062	0.001942	3.984e-05	0.0867838
255	PIEZO1	9780	2044	1.065	0.001965	4.047e-05	0.0908534
256	PRKCA	5578	2056	1.132	0.002164	4.474e-05	0.178874
257	PIM2	11040	2059	0.9755	0.002201	4.569e-05	-0.0357862
258	SOCS1	8651	2061	1.133	0.002222	4.631e-05	0.180148
259	LDLRAP1	26119	2064	1.117	0.002271	4.75e-05	0.159629
260	DUSP2	1844	2065	1.038	0.00228	4.789e-05	0.0538064
261	RGCC	28984	2068	1.089	0.002338	4.928e-05	0.123004
262	DDX51	317781	2068	1.089	0.002334	4.939e-05	0.123004
263	TIPARP	25976	2069	1.009	0.002329	4.948e-05	0.0129262
264	LYZ	4069	2069	0.8883	0.002333	4.975e-05	-0.170881
265	SGSH	6448	2074	0.9902	0.002405	5.149e-05	-0.0142081
266	FHIT	2272	2075	1.115	0.002435	5.231e-05	0.157044
267	HLA-DMA	3108	2080	0.9637	0.002512	5.416e-05	-0.053344
268	PLEKHA1	59338	2081	0.9631	0.002538	5.494e-05	-0.0542425
269	IER5	51278	2084	1.052	0.002589	5.625e-05	0.0731347
270	MARCKSL1	65108	2089	1.057	0.002686	5.857e-05	0.0799754
271	CREB1	1385	2090	1.029	0.002685	5.878e-05	0.041243
272	CD99	4267	2091	1.047	0.002694	5.918e-05	0.0662614
273	SH3YL1	26751	2091	1.109	0.002696	5.944e-05	0.149259
274	ASGR1	432	2093	0.9339	0.002729	6.039e-05	-0.09866
275	EIF3D	8664	2096	1.178	0.002784	6.183e-05	0.23634
276	GNA15	2769	2097	1.009	0.002791	6.222e-05	0.0129262
277	BSCL2	26580	2098	1.189	0.002814	6.297e-05	0.249749
278	TIMP1	7076	2102	1.01	0.002893	6.496e-05	0.0143553
279	CD3G	917	2106	1.047	0.002968	6.689e-05	0.0662614
280	IMPDH2	3615	2111	1.128	0.003087	6.98e-05	0.173767
281	RPS26	6231	2112	0.9122	0.003092	7.018e-05	-0.132578
282	SGSM2	9905	2112	1.037	0.003085	7.027e-05	0.0524159
283	RIPOR2	9750	2112	0.9533	0.00308	7.04e-05	-0.0689978
284	ODC1	4953	2113	1.06	0.003076	7.055e-05	0.0840643
285	RPL22	6146	2114	1.094	0.003096	7.128e-05	0.129613
286	STK4	6789	2114	1.056	0.003086	7.129e-05	0.0786098
287	MAL	4118	2114	0.9686	0.003086	7.154e-05	-0.0460271
288	BCL3	602	2117	1.048	0.003141	7.307e-05	0.0676387
289	KLF9	687	2119	1.093	0.003176	7.414e-05	0.128293
290	MYC	4609	2119	1.007	0.003175	7.437e-05	0.0100637
291	NACAP1	83955	2120	1.094	0.003174	7.46e-05	0.129613
292	CDKN1A	1026	2123	1	0.003235	7.628e-05	0
293	S100A6	6277	2128	0.9832	0.003371	7.978e-05	-0.0244432
294	SUN2	25777	2129	1.111	0.003385	8.039e-05	0.151859
295	CFLAR	8837	2137	1.032	0.00358	8.531e-05	0.045443
296	LGALS1	3956	2138	0.9364	0.003616	8.645e-05	-0.0948032
297	CD1C	911	2139	0.9482	0.003617	8.676e-05	-0.0767367
298	VGLL4	9686	2139	1.172	0.003619	8.71e-05	0.228973
299	SH3BGRL3	83442	2140	1.098	0.003632	8.771e-05	0.134878
300	HDAC1	3065	2141	1.136	0.003627	8.787e-05	0.183963
301	PCNX1	22990	2145	1.133	0.003731	9.071e-05	0.180148
302	RPS3	6188	2148	1.079	0.003807	9.286e-05	0.109695
303	ZNF652	22834	2148	1.019	0.003798	9.295e-05	0.0271541
304	RSL24D1	51187	2151	1.091	0.003879	9.524e-05	0.125651
305	MBP	4155	2152	1.11	0.003886	9.573e-05	0.15056
306	ICAM3	3385	2153	1.174	0.003908	9.66e-05	0.231432
307	NFKBIA	4792	2154	0.8591	0.003924	9.731e-05	-0.219102
308	PDCD4	27250	2158	1.102	0.004047	0.0001007	0.140124
309	SLC9A3R1	9368	2162	1.068	0.004146	0.0001035	0.0949116
310	CD247	919	2162	1.025	0.004154	0.000104	0.0356239
311	NR4A2	4929	2165	1.026	0.004236	0.0001064	0.0370307
312	ATP6V0E2	155066	2172	1.044	0.004435	0.0001118	0.0621217
313	HSPA8	3312	2173	1.037	0.004446	0.0001124	0.0524159
314	BRD2	6046	2175	1.039	0.004512	0.0001144	0.0551957
315	PRKCH	5583	2175	1.052	0.004504	0.0001146	0.0731347
316	FCN1	2219	2178	0.8972	0.004576	0.0001168	-0.156498
317	H3F3B	3021	2178	1.014	0.004562	0.0001168	0.0200577
318	DPYSL4	10570	2179	1.021	0.004598	0.0001181	0.0299829
319	SPTAN1	6709	2180	1.055	0.004609	0.0001188	0.077243
320	SNAPC1	6617	2180	1.018	0.004605	0.000119	0.0257376
321	EIF3H	8667	2182	1.125	0.004648	0.0001205	0.169925
322	EPHX2	2053	2186	1.15	0.004786	0.0001245	0.201634
323	ZNF14	7561	2187	0.9863	0.004793	0.0001251	-0.0199016
324	PCSK7	9159	2187	1.039	0.00478	0.0001251	0.0551957
325	FOXJ2	55810	2190	1.09	0.004863	0.0001277	0.124328
326	OLR1	4973	2191	0.9592	0.004898	0.000129	-0.0600964
327	CPSF1	29894	2193	1.079	0.004958	0.0001309	0.109695
328	MFSD11	79157	2196	1.059	0.005064	0.0001342	0.0827026
329	LIME1	54923	2197	1.145	0.005064	0.0001346	0.195348
330	HLA-E	3133	2198	1.024	0.005098	0.0001359	0.0342157
331	DMC1	11144	2200	0.9931	0.005152	0.0001377	-0.0099891
332	RBM38	55544	2201	1.063	0.005197	0.0001393	0.0881416
333	ANXA1	301	2206	1.049	0.00535	0.0001439	0.0690147
334	YRDC	79693	2213	1.084	0.005626	0.0001518	0.116365
335	FAM102A	399665	2215	1.111	0.005711	0.0001545	0.151859
336	ARHGEF3	50650	2216	0.9642	0.00572	0.0001552	-0.0525957
337	FKBP14	55033	2217	0.9775	0.005725	0.0001558	-0.0328314
338	ID3	3399	2218	1.062	0.005756	0.0001571	0.0867838
339	TGFBR2	7048	2218	1.218	0.005752	0.0001575	0.284514
340	RPL13P5	283345	2219	1.235	0.005756	0.0001581	0.304511
341	HERPUD1	9709	2219	1.005	0.005768	0.0001589	0.0071955
342	NOTCH1	4851	2221	1.111	0.005847	0.0001615	0.151859
343	PHACTR1	221692	2227	1.124	0.006086	0.0001686	0.168642
344	HIST1H1C	3006	2227	1.043	0.006074	0.0001688	0.0607392
345	IST1	9798	2228	1.018	0.006086	0.0001696	0.0257376
346	TNFRSF1A	7132	2233	1.119	0.006265	0.0001751	0.16221
347	ITGA5	3678	2234	1.148	0.006326	0.0001773	0.199123
348	TMEM267	64417	2235	1.099	0.006357	0.0001787	0.136191
349	EVL	51466	2240	0.9974	0.006571	0.0001852	-0.00375589
350	ARHGEF6	9459	2241	1.005	0.006565	0.0001856	0.0071955
351	FASN	2194	2241	1.047	0.006547	0.0001856	0.0662614
352	SLC7A5	8140	2243	0.9241	0.006624	0.0001883	-0.113879
353	GLA	2717	2243	0.9891	0.006626	0.0001889	-0.0158117
354	ZC3H12A	80149	2244	1.092	0.006655	0.0001903	0.126973
355	PDK4	5166	2246	1.451	0.006706	0.0001923	0.537048
356	ZFP36	7538	2246	1.038	0.006713	0.000193	0.0538064
357	NFKB1	4790	2247	1.058	0.006752	0.0001947	0.0813396
358	FAM53C	51307	2247	0.9837	0.006734	0.0001947	-0.0237097
359	C19orf53	28974	2250	1.132	0.006852	0.0001987	0.178874
360	RPS13	6207	2252	1.083	0.006915	0.0002011	0.115033
361	TMA7	51372	2253	1.057	0.006976	0.0002034	0.0799754
362	MYLIP	29116	2255	0.9906	0.007053	0.0002062	-0.0136255
363	MGEA5	10724	2256	0.9886	0.007047	0.0002066	-0.0165412
364	CSF3R	1441	2258	1.033	0.007164	0.0002106	0.0468403
365	FNBP1	23048	2260	1.043	0.007208	0.0002125	0.0607392
366	RASSF7	8045	2260	1.073	0.007203	0.0002129	0.10165
367	CXXC1	30827	2260	1.074	0.007196	0.0002133	0.102994
368	RASGRP2	10235	2264	1.089	0.007377	0.0002193	0.123004
369	RAD23A	5886	2264	1.067	0.007373	0.0002198	0.0935602
370	MS4A6A	64231	2265	1.012	0.007402	0.0002212	0.0172093
371	RASA3	22821	2268	1.092	0.007528	0.0002256	0.126973
372	GSTP1	2950	2270	0.9682	0.007584	0.0002279	-0.046623
373	ZNF394	84124	2270	1.026	0.007596	0.0002289	0.0370307
374	RASGRP1	10125	2272	1.027	0.007673	0.0002318	0.0384362
375	FTH1	2495	2272	0.9196	0.007672	0.0002324	-0.120922
376	KAT6A	7994	2273	1.091	0.007664	0.0002328	0.125651
377	PLBD1	79887	2274	0.8659	0.007749	0.000236	-0.207728
378	TUG1	55000	2281	1.047	0.008087	0.0002469	0.0662614
379	EXO5	64789	2281	0.9651	0.008093	0.0002477	-0.0512497
380	HECA	51696	2282	1.031	0.008122	0.0002493	0.0440443
381	DPEP2	64174	2283	1.212	0.008161	0.0002511	0.27739
382	RAB8B	51762	2287	1.035	0.008367	0.0002581	0.0496308
383	MAP3K8	1326	2289	1.043	0.008447	0.0002613	0.0607392
384	CD40LG	959	2291	1.146	0.008543	0.000265	0.196607
385	CFD	1675	2291	0.957	0.008528	0.0002652	-0.0634092
386	SNRK	54861	2292	1.073	0.008556	0.0002667	0.10165
387	HNRNPDL	9987	2293	1.057	0.008585	0.0002683	0.0799754
388	LPXN	9404	2297	1.031	0.008779	0.0002751	0.0440443
389	N4BP2L2	10443	2297	1.071	0.008787	0.0002761	0.0989585
390	HSPA5	3309	2297	0.9973	0.008773	0.0002763	-0.00390054
391	LRFN3	79414	2299	1.094	0.008832	0.0002789	0.129613
392	RPS20	6224	2299	1.073	0.008835	0.0002797	0.10165
393	ADRB2	154	2299	1.081	0.008824	0.0002801	0.112367
394	AGO2	27161	2306	1.063	0.009223	0.0002935	0.0881416
395	SLC38A2	54407	2313	1.022	0.00967	0.0003085	0.0313952
396	KLRG1	10219	2317	1.129	0.009868	0.0003156	0.175045
397	DDX17	10521	2317	1.174	0.009887	0.000317	0.231432
398	MAP1LC3B	81631	2318	1.043	0.009889	0.0003179	0.0607392
399	ITPR3	3710	2319	1.066	0.009965	0.0003212	0.0922074
400	TUBB4B	10383	2320	0.9957	0.009978	0.0003224	-0.00621696
401	IFNGR2	3460	2320	0.9374	0.009978	0.0003232	-0.0932633
402	LGALS2	3957	2321	0.9708	0.01004	0.0003259	-0.042754
403	UIMC1	51720	2324	1.019	0.01021	0.0003322	0.0271541
404	IL2RG	3561	2324	1.075	0.01018	0.0003323	0.104337
405	IGF2R	3482	2326	1.218	0.01027	0.000336	0.284514
406	TGFBI	7045	2326	0.9116	0.01026	0.0003364	-0.133527
407	PCYOX1	51449	2327	1.344	0.01029	0.0003383	0.426533
408	NXF1	10482	2331	1.042	0.01057	0.0003483	0.0593553
409	RNF130	55819	2332	1.065	0.01057	0.000349	0.0908534
410	LRCH4	4034	2332	1.058	0.01058	0.0003505	0.0813396
411	CBX7	23492	2333	1.199	0.01061	0.0003522	0.261832
412	ADA	100	2333	1.014	0.01059	0.0003524	0.0200577
413	PEBP1	5037	2337	1.055	0.01084	0.0003616	0.077243
414	SPAG7	9552	2337	1.066	0.01085	0.0003629	0.0922074
415	RBM14	10432	2338	1.112	0.01086	0.000364	0.153157
416	CHRNA5	1138	2338	1.013	0.01086	0.0003649	0.0186342
417	THEM6	51337	2339	1.229	0.01089	0.0003669	0.297485
418	CST3	1471	2342	0.9215	0.01108	0.0003739	-0.117944
419	CD14	929	2344	0.9236	0.01123	0.00038	-0.11466
420	TCF25	22980	2345	1.104	0.01129	0.0003829	0.14274
421	S1PR5	53637	2345	1.013	0.01126	0.000383	0.0186342
422	SMAD3	4088	2346	1	0.01129	0.000385	0
423	ALDH2	217	2347	1.001	0.01133	0.000387	0.00144197
424	SLC11A2	4891	2349	1.11	0.01143	0.0003916	0.15056
425	BICRAL	23506	2349	1.058	0.01145	0.000393	0.0813396
426	RGS1	5996	2356	0.8891	0.01195	0.0004113	-0.169582
427	GADD45A	1647	2363	1.073	0.01246	0.0004296	0.10165
428	INPP4B	8821	2366	1.104	0.01266	0.0004377	0.14274
429	APBA3	9546	2368	1.089	0.0128	0.0004435	0.123004
430	KAT8	84148	2373	1.08	0.01323	0.0004594	0.111031
431	BTN3A2	11118	2375	1.04	0.01339	0.000466	0.0565835
432	FSCN1	6624	2376	1.337	0.01342	0.0004682	0.418999
433	IPCEF1	26034	2376	1.112	0.0134	0.0004687	0.153157
434	SPI1	6688	2376	1.155	0.01337	0.0004687	0.207893
435	DENND2D	79961	2376	0.9568	0.01334	0.0004688	-0.0637107
436	H1FX	8971	2379	1.052	0.01355	0.0004771	0.0731347
437	ECHDC2	55268	2380	1.012	0.01362	0.0004807	0.0172093
438	ACSL1	2180	2380	1.017	0.01362	0.0004817	0.0243197
439	FAM129A	116496	2382	1.067	0.01368	0.0004852	0.0935602
440	F13A1	2162	2382	1.443	0.0137	0.0004869	0.529071
441	ITGB7	3695	2384	0.9935	0.01382	0.0004923	-0.00940813
442	VCAN	1462	2385	0.9879	0.01389	0.000496	-0.0175631
443	ERAP2	64167	2385	0.7941	0.0139	0.0004973	-0.332607
444	EIF3F	8665	2390	1.129	0.01426	0.0005112	0.175045
445	CAMLG	819	2390	1.053	0.01423	0.0005114	0.0745054
446	PHIP	55023	2390	0.9852	0.01421	0.0005118	-0.0215115
447	POGLUT1	56983	2391	0.995	0.01424	0.0005141	-0.00723157
448	PLAUR	5329	2391	0.892	0.01421	0.0005143	-0.164884
449	RIPOR1	79567	2391	0.9955	0.01425	0.0005166	-0.00650678
450	EZR	7430	2395	0.9509	0.01454	0.0005286	-0.0726345
451	RAB5B	5869	2395	1.044	0.01451	0.0005287	0.0621217
452	SACM1L	22908	2395	1.104	0.0145	0.0005292	0.14274
453	IL10RA	3587	2395	1.082	0.01449	0.0005302	0.1137
454	PCMT1	5110	2396	1.015	0.01448	0.000531	0.0214797
455	ATXN2	6311	2396	1.008	0.01446	0.0005312	0.0114956
456	SLC4A5	57835	2396	1.198	0.01444	0.0005319	0.260628
457	RHOQ	23433	2396	0.9902	0.01442	0.0005322	-0.0142081
458	FLT3LG	2323	2396	1.026	0.01443	0.0005338	0.0370307
459	ITGAL	3683	2397	1.079	0.01441	0.0005341	0.109695
460	RGS2	5997	2397	0.9449	0.01439	0.0005345	-0.0817664
461	HARS	3035	2398	1.098	0.01447	0.0005387	0.134878
462	TBL1X	6907	2400	1.106	0.01466	0.0005469	0.145351
463	CA5B	11238	2403	1.005	0.01484	0.000555	0.0071955
464	MBTD1	54799	2406	0.844	0.01513	0.0005672	-0.244685
465	OVGP1	5016	2407	1.088	0.01523	0.0005719	0.121679
466	CHD8	57680	2412	1.071	0.01563	0.0005882	0.0989585
467	LSM14A	26065	2414	1.063	0.01578	0.0005953	0.0881416
468	RPL9	6133	2420	1.06	0.01635	0.000618	0.0840643
469	LONP1	9361	2420	1.065	0.01638	0.0006206	0.0908534
470	SRSF7	6432	2423	1.044	0.01659	0.00063	0.0621217
471	IRAK3	11213	2425	0.8235	0.01681	0.0006393	-0.280159
472	C15orf39	56905	2425	1.042	0.01683	0.0006414	0.0593553
473	PRF1	5551	2428	0.9157	0.01704	0.0006511	-0.127053
474	TOM1	10043	2431	1.08	0.01732	0.0006632	0.111031
475	HSP90AB1	3326	2431	1.013	0.01731	0.0006641	0.0186342
476	RUNX3	864	2432	1.082	0.01739	0.0006688	0.1137
477	ATP6V1F	9296	2433	0.9889	0.0175	0.000674	-0.0161035
478	CD63	967	2437	1.036	0.01781	0.0006874	0.051024
479	EEF1D	1936	2437	1.094	0.01777	0.0006876	0.129613
480	NCK2	8440	2437	1.153	0.0178	0.0006901	0.205393
481	IL2RB	3560	2439	0.9991	0.01794	0.0006968	-0.00129901
482	MIR22HG	84981	2439	0.9566	0.0179	0.000697	-0.0640123
483	XIST	7503	2439	1.007	0.01792	0.0006991	0.0100637
484	HLA-DMB	3109	2440	0.9654	0.01792	0.0007005	-0.0508013
485	LGALS3	3958	2440	1.015	0.0179	0.0007014	0.0214797
486	HSP90B1	7184	2441	1.046	0.01802	0.0007073	0.0648829
487	LDLR	3949	2444	0.8619	0.01828	0.000719	-0.214408
488	KLHL22	84861	2444	1.094	0.01825	0.0007193	0.129613
489	SIRPA	140885	2444	1.022	0.01826	0.000721	0.0313952
490	ZFAND5	7763	2445	0.9983	0.0183	0.0007244	-0.00245467
491	TNFAIP2	7127	2446	0.9815	0.01839	0.0007291	-0.0269398
492	NUP214	8021	2446	1.043	0.01839	0.0007308	0.0607392
493	EFHD2	79180	2448	1.032	0.01853	0.0007379	0.045443
494	ARHGDIA	396	2448	1.046	0.01854	0.0007396	0.0648829
495	PABPN1	8106	2451	1.07	0.01878	0.0007507	0.0976108
496	XAB2	56949	2456	1.077	0.01939	0.0007769	0.107018
497	RPS18	6222	2458	1.038	0.01953	0.0007838	0.0538064
498	RNF113A	7737	2458	1.111	0.01949	0.0007841	0.151859
499	GPX1	2876	2458	1.12	0.01951	0.0007862	0.163499
500	FPR1	2357	2464	0.8799	0.02012	0.0008124	-0.184589
501	ERCC5	2073	2464	0.9975	0.02016	0.0008158	-0.00361125
502	EPHB6	2051	2467	1.165	0.02043	0.0008283	0.22033
503	NRGN	4900	2468	1.657	0.02055	0.000835	0.728574
504	EMILIN2	84034	2469	0.9498	0.02059	0.0008381	-0.0743043
505	RAB31	11031	2470	0.9324	0.02068	0.0008436	-0.100979
506	EEF1B2	1933	2470	1.122	0.02068	0.000845	0.166073
507	TDP1	55775	2471	1.036	0.02067	0.0008465	0.051024
508	LYN	4067	2471	0.8703	0.02074	0.0008511	-0.200415
509	WDR74	54663	2475	1.023	0.02119	0.0008711	0.0328061
510	PABPC1	26986	2476	1.068	0.02121	0.0008736	0.0949116
511	RPS19	6223	2476	1.083	0.02121	0.0008753	0.115033
512	IL10	3586	2477	0.9356	0.0213	0.000881	-0.0960362
513	MAT2A	4144	2477	1.002	0.02128	0.0008816	0.00288251
514	GOLGA3	2802	2479	1.022	0.02144	0.00089	0.0313952
515	NPC2	10577	2480	0.9526	0.02151	0.0008948	-0.0700575
516	PAM16	51025	2480	1.149	0.02156	0.0008985	0.200379
517	CCND2	894	2484	1.038	0.02199	0.0009183	0.0538064
518	SRSF6	6431	2484	1.06	0.02199	0.0009201	0.0840643
519	ARHGAP45	23526	2485	1.066	0.02202	0.0009229	0.0922074
520	LILRB3	11025	2485	1.174	0.022	0.000924	0.231432
521	EIF4A2	1974	2486	1.014	0.02203	0.0009269	0.0200577
522	ARHGAP4	393	2487	1.07	0.0222	0.0009362	0.0976108
523	NOP56	10528	2488	0.9936	0.02222	0.0009386	-0.00926292
524	STAT5B	6777	2489	1.031	0.02234	0.0009456	0.0440443
525	FBP1	2203	2491	0.9558	0.02256	0.0009568	-0.0652193
526	EIF2D	1939	2491	1.133	0.02258	0.0009592	0.180148
527	C21orf2	755	2493	1.059	0.02269	0.0009658	0.0827026
528	SDAD1	55153	2494	1.062	0.02286	0.0009751	0.0867838
529	B4GALT5	9334	2494	1	0.02282	0.0009752	0
530	XPO6	23214	2494	1.077	0.02278	0.0009752	0.107018
531	HMOX1	3162	2495	0.8365	0.02289	0.0009819	-0.257563
532	ZHX2	22882	2498	1.109	0.02316	0.000995	0.149259
533	MAP4K1	11184	2498	1.048	0.02312	0.0009955	0.0676387
534	CMPK1	51727	2498	1.136	0.02319	0.001	0.183963
535	CDC16	8881	2499	1.021	0.0233	0.001007	0.0299829
536	GSPT1	2935	2501	1.014	0.02343	0.001014	0.0200577
537	HSPA1L	3305	2503	1.182	0.02374	0.00103	0.24123
538	GADD45G	10912	2504	0.8808	0.02374	0.001032	-0.183114
539	RPS15A	6210	2504	1.037	0.02373	0.001033	0.0524159
540	RB1CC1	9821	2505	1.075	0.02387	0.001041	0.104337
541	MSN	4478	2505	1.027	0.02383	0.001041	0.0384362
542	MFNG	4242	2508	1.062	0.02416	0.001058	0.0867838
543	ALDOC	230	2509	1.049	0.02427	0.001064	0.0690147
544	SERPINE2	5270	2510	1.247	0.02433	0.001069	0.318461
545	CFAP20	29105	2510	0.9885	0.02432	0.00107	-0.0166871
546	NCOA4	8031	2510	1.041	0.0243	0.001071	0.0579701
547	CSF2RA	1438	2511	1.026	0.02438	0.001077	0.0370307
548	ADAP1	11033	2512	0.9343	0.02449	0.001084	-0.0980422
549	BCL11B	64919	2512	1.115	0.02446	0.001084	0.157044
550	TNFSF15	9966	2512	1.083	0.02444	0.001086	0.115033
551	GDI1	2664	2514	1.062	0.02461	0.001095	0.0867838
552	CCDC92	80212	2514	1.039	0.02456	0.001095	0.0551957
553	RPS5	6193	2515	1.047	0.02476	0.001106	0.0662614
554	PRPF19	27339	2518	1.094	0.02514	0.001125	0.129613
555	CD1D	912	2521	1.106	0.02555	0.001145	0.145351
556	LRIG1	26018	2522	1.159	0.0256	0.00115	0.212881
557	SLC7A7	9056	2523	0.8333	0.02576	0.001159	-0.263092
558	BATF	10538	2524	1.05	0.02572	0.001159	0.0703893
559	KLF6	1316	2524	0.9577	0.02572	0.001161	-0.0623543
560	ATG16L1	55054	2525	0.8568	0.02586	0.00117	-0.22297
561	CYTH4	27128	2526	1.023	0.02593	0.001175	0.0328061
562	ID2	3398	2528	1.036	0.02617	0.001188	0.051024
563	RPL15	6138	2528	1.068	0.02622	0.001192	0.0949116
564	MAPKAPK5-AS1	51275	2530	1.084	0.02638	0.001202	0.116365
565	TMEM131L	23240	2530	1.035	0.02638	0.001204	0.0496308
566	HERC1	8925	2531	1.129	0.02655	0.001214	0.175045
567	ATG2A	23130	2533	0.9727	0.02676	0.001225	-0.0399332
568	QARS	5859	2534	1.181	0.02678	0.001228	0.240009
569	ZNF430	80264	2534	1.035	0.02674	0.001229	0.0496308
570	EML4	27436	2535	1.019	0.02688	0.001237	0.0271541
571	CAMK2N1	55450	2537	1.238	0.02717	0.001253	0.308011
572	IL13RA1	3597	2539	0.9739	0.02742	0.001267	-0.0381545
573	PLA2G2D	26279	2539	0.997	0.02744	0.00127	-0.00433459
574	VEZF1	7716	2541	1.059	0.02768	0.001283	0.0827026
575	CHMP1B	57132	2542	0.9994	0.02778	0.00129	-0.000865877
576	ZRSR2	8233	2543	1.062	0.02781	0.001294	0.0867838
577	ZSCAN18	65982	2543	1.037	0.0278	0.001296	0.0524159
578	RANGAP1	5905	2543	0.9783	0.02783	0.001299	-0.0316512
579	YBX3	8531	2544	0.7891	0.02794	0.001307	-0.34172
580	SRSF1	6426	2545	1.082	0.02799	0.001311	0.1137
581	CERK	64781	2546	1.142	0.02808	0.001318	0.191563
582	RSL1D1	26156	2546	1.104	0.02808	0.00132	0.14274
583	CHD1	1105	2547	0.9416	0.02823	0.001329	-0.0868138
584	NAT10	55226	2552	1.206	0.02888	0.001362	0.27023
585	IRS2	8660	2552	1.046	0.02897	0.001369	0.0648829
586	FCER1G	2207	2553	0.882	0.02901	0.001373	-0.181149
587	TAF4	6874	2554	1.1	0.02912	0.001381	0.137504
588	RPS10	6204	2556	1.067	0.02941	0.001397	0.0935602
589	CD3E	916	2556	1.02	0.0294	0.001399	0.0285692
590	ICOS	29851	2559	0.978	0.02986	0.001423	-0.0320936
591	EIF1B	10289	2561	0.9866	0.03008	0.001436	-0.0194628
592	NXT1	29107	2561	0.9819	0.03004	0.001436	-0.026352
593	TYROBP	7305	2561	0.8125	0.03008	0.001441	-0.29956
594	GPR132	29933	2563	1.124	0.03037	0.001457	0.168642
595	SKAP1	8631	2566	1.078	0.0307	0.001475	0.108357
596	BIRC3	330	2566	0.9926	0.03065	0.001475	-0.0107156
597	HDGF	3068	2567	1.052	0.03084	0.001487	0.0731347
598	MAP3K1	4214	2569	0.9198	0.03117	0.001505	-0.120608
599	SUPT5H	6829	2570	1.032	0.0313	0.001514	0.045443
600	SRRM2	23524	2572	1.045	0.03159	0.001531	0.0635029
601	TMEM204	79652	2572	1.064	0.03159	0.001533	0.0894982
602	DEF6	50619	2575	1.064	0.03199	0.001556	0.0894982
603	IER2	9592	2575	1.069	0.03201	0.001559	0.0962619
604	STX11	8676	2579	0.7217	0.0326	0.00159	-0.470529
605	MICAL1	64780	2580	1.068	0.03281	0.001603	0.0949116
606	LY86	9450	2581	0.9427	0.03278	0.001604	-0.0851294
607	FCGBP	8857	2583	1.223	0.03309	0.001622	0.290424
608	OSER1	51526	2584	0.9996	0.03336	0.001638	-0.000577193
609	DENND3	22898	2586	1.137	0.03366	0.001656	0.185232
610	ATP6AP1	537	2587	0.9888	0.03367	0.001659	-0.0162494
611	MIF	4282	2591	1.048	0.0344	0.001698	0.0676387
612	TMBIM1	64114	2592	1.114	0.03451	0.001706	0.155749
613	HIST2H2AA3	8337	2592	0.8724	0.03452	0.001709	-0.196938
614	ZNF682	91120	2592	0.8559	0.03449	0.00171	-0.224486
615	HCP5	10866	2593	1.008	0.03462	0.00172	0.0114956
616	RPS17	6218	2593	1.073	0.03459	0.001721	0.10165
617	UBL3	5412	2594	1.137	0.03469	0.001729	0.185232
618	ARPC5	10092	2594	0.9789	0.03467	0.001731	-0.0307666
619	ITGAE	3682	2595	1.113	0.0347	0.001735	0.154454
620	NAGK	55577	2595	0.9746	0.03466	0.001736	-0.0371179
621	DPH5	51611	2596	1.126	0.0349	0.001751	0.171207
622	HABP4	22927	2596	1.144	0.03487	0.001752	0.194087
623	BTAF1	9044	2599	1.079	0.03536	0.001779	0.109695
624	SSBP2	23635	2601	1.119	0.03555	0.001792	0.16221
625	AOAH	313	2602	0.9816	0.03587	0.001811	-0.0267928
626	PCSK5	5125	2603	1.147	0.03601	0.001821	0.197865
627	PRPF8	10594	2605	1.129	0.03619	0.001833	0.175045
628	ETS2	2114	2605	1.052	0.0362	0.001836	0.0731347
629	PLEKHF1	79156	2605	1.018	0.03615	0.001837	0.0257376
630	E4F1	1877	2605	1.033	0.03617	0.00184	0.0468403
631	DENND1C	79958	2609	1.101	0.03675	0.001873	0.138814
632	IL1RN	3557	2609	1.041	0.03677	0.001877	0.0579701
633	LPIN1	23175	2610	1.01	0.03702	0.001893	0.0143553
634	CYP27A1	1593	2612	0.9742	0.0373	0.00191	-0.0377101
635	FKBP5	2289	2613	0.9117	0.03732	0.001914	-0.133369
636	CEBPZ	10153	2613	0.9779	0.03727	0.001915	-0.0322412
637	DENR	8562	2615	1.026	0.03777	0.001943	0.0370307
638	RBM25	58517	2616	1.042	0.03775	0.001945	0.0593553
639	UXT	8409	2617	1.161	0.03802	0.001962	0.215368
640	MYO9B	4650	2617	1.09	0.03797	0.001963	0.124328
641	GNL3L	54552	2621	0.9786	0.03879	0.002008	-0.0312088
642	TREM1	54210	2622	0.9201	0.03893	0.002019	-0.120137
643	2018-03-07	64844	2623	1.066	0.03898	0.002025	0.0922074
644	CAB39	51719	2623	1.034	0.03904	0.002031	0.0482362
645	MAN1C1	57134	2627	1.05	0.03969	0.002068	0.0703893
646	YPEL5	51646	2628	1.019	0.03992	0.002083	0.0271541
647	DNAJA1	3301	2632	0.9833	0.04064	0.002124	-0.0242965
648	ZYX	7791	2633	1.121	0.04076	0.002133	0.164786
649	BIN1	274	2633	1.02	0.04075	0.002136	0.0285692
650	TBC1D15	64786	2633	0.9835	0.04082	0.002143	-0.024003
651	RAB20	55647	2635	1.092	0.04111	0.002162	0.126973
652	KLHL3	26249	2636	1.126	0.04121	0.00217	0.171207
653	BMS1	9790	2639	1.092	0.04191	0.00221	0.126973
654	NPEPL1	79716	2641	1.107	0.04226	0.002232	0.146655
655	KPNA4	3840	2641	1.128	0.04222	0.002234	0.173767
656	PLEKHM2	23207	2643	0.9904	0.04265	0.00226	-0.0139168
657	C12orf10	60314	2644	1.112	0.04275	0.002268	0.153157
658	EIF3K	27335	2644	1.116	0.04277	0.002273	0.158337
659	OGFR	11054	2645	1.148	0.04289	0.002283	0.199123
660	COX4I1	1327	2645	1.019	0.04282	0.002283	0.0271541
661	HIGD2A	192286	2646	1.033	0.04281	0.002286	0.0468403
662	GNL1	2794	2652	1.148	0.04422	0.002364	0.199123
663	RPL17	6139	2652	1.055	0.04424	0.002369	0.077243
664	KLHL24	54800	2654	1.006	0.04456	0.00239	0.00863031
665	NME4	4833	2657	1.07	0.04514	0.002425	0.0976108
666	USPL1	10208	2658	1.078	0.04551	0.002448	0.108357
667	BMI1	648	2659	1.037	0.0456	0.002457	0.0524159
668	ERGIC3	51614	2660	1.096	0.04565	0.002463	0.132248
669	NOSIP	51070	2660	0.9699	0.04574	0.002471	-0.0440921
670	2018-03-06	10299	2661	1.025	0.04575	0.002476	0.0356239
671	SERTAD2	9792	2663	1.024	0.04632	0.00251	0.0342157
672	MAST3	23031	2666	1.128	0.04694	0.002547	0.173767
673	CXorf57	55086	2668	1.131	0.04744	0.002579	0.177599
674	RAB32	10981	2670	1.015	0.04767	0.002595	0.0214797
675	NDUFAF7	55471	2671	1.322	0.04791	0.002612	0.402722
676	FCAR	2204	2671	0.9793	0.04793	0.002617	-0.0301772
677	TRA2B	6434	2672	1.038	0.04794	0.002621	0.0538064
678	RNASE6	6039	2672	0.9586	0.04801	0.002629	-0.0609992
679	ARIH2	10425	2674	1.053	0.04836	0.002652	0.0745054
680	RXRA	6256	2674	1.004	0.04837	0.002657	0.00575927
681	HGS	9146	2676	1.074	0.0487	0.002679	0.102994
682	GSTM2	2946	2676	1.084	0.04873	0.002684	0.116365
683	KCNH6	81033	2676	1.32	0.0487	0.002687	0.400538
684	AVPI1	60370	2677	1.034	0.04892	0.002703	0.0482362
685	S100A11	6282	2680	0.9822	0.04956	0.002742	-0.0259113
686	ZDHHC7	55625	2681	1.103	0.04975	0.002756	0.141433
687	HINT1	3094	2681	1.075	0.04974	0.00276	0.104337
688	REEP5	7905	2682	1.013	0.04991	0.002773	0.0186342
689	SRSF11	9295	2682	1.063	0.04985	0.002774	0.0881416

## Sheet: LA_table1
Additional file: Table S1E. All the significantly down-regulated genes in the LA group.
	Gene Symbol	Entrez ID	RP/Rsum	FC:(class1/class2)	pfp	P.value	Average log2 fold change
1	LYZ	4069	568	0.6502	1.854e-08	2.722e-12	-0.621045
2	RPS4Y1	6192	686.5	0.5854	1.074e-06	3.153e-10	-0.772505
3	ACTG1	71	775.3	0.8333	1.283e-05	5.651e-09	-0.263092
4	TNFAIP2	7127	811.3	0.5347	2.723e-05	1.599e-08	-0.903198
5	HLA-DRB6	3128	813.6	0.7143	2.328e-05	1.709e-08	-0.485398
6	POTEKP	440915	820.9	0.8883	2.373e-05	2.09e-08	-0.170881
7	ACTB	60	836.2	0.8077	3.083e-05	3.168e-08	-0.308109
8	TUBA1C	84790	854.3	0.8374	4.344e-05	5.102e-08	-0.256011
9	CCL3L1	6349	896.7	0.7891	0.0001117	1.476e-07	-0.34172
10	PGAM1	5223	914.9	0.7705	0.0001553	2.28e-07	-0.376133
11	HLA-DRA	3122	926.3	0.8751	0.0001841	2.973e-07	-0.19248
12	MAFB	9935	945.4	1.138	0.0002601	4.583e-07	0.186501
13	NAPSB	256236	962	0.9734	0.000347	6.623e-07	-0.0388953
14	ARPC1B	10095	971.3	0.8161	0.0003938	8.094e-07	-0.293182
15	TRIR	79002	1000	0.8087	0.00067	1.476e-06	-0.306323
16	RPS26P11	441502	1020	0.8466	0.0009439	2.217e-06	-0.240248
17	SERPINA1	5265	1023	0.7209	0.0009452	2.359e-06	-0.472129
18	GNLY	10578	1033	0.8895	0.001079	2.851e-06	-0.168933
19	VWF	7450	1046	0.4071	0.001316	3.672e-06	-1.29654
20	SERPINB2	5055	1064	0.6882	0.001746	5.128e-06	-0.5391
21	TUBA1A	7846	1072	0.7281	0.001923	5.929e-06	-0.457791
22	S100A4	6275	1073	0.8965	0.001871	6.044e-06	-0.157625
23	NKG7	4818	1073	1.02	0.001797	6.069e-06	0.0285692
24	ALYREF	10189	1078	0.6978	0.001894	6.674e-06	-0.519114
25	THBS1	7057	1088	1.016	0.002172	7.974e-06	0.0229004
26	FES	2242	1103	0.5863	0.002746	1.048e-05	-0.770289
27	JUNB	3726	1121	0.9603	0.003625	1.437e-05	-0.0584429
28	CYBB	1536	1123	0.7494	0.003614	1.486e-05	-0.416192
29	AGRN	375790	1125	0.5593	0.003579	1.524e-05	-0.838306
30	HERPUD1	9709	1134	0.8517	0.004034	1.777e-05	-0.231583
31	ZNF394	84124	1155	0.6201	0.00554	2.522e-05	-0.689427
32	ZFP36L2	678	1155	0.8972	0.005385	2.53e-05	-0.156498
33	WARS	7453	1158	0.7762	0.005438	2.635e-05	-0.3655
34	RPS2	6187	1165	0.865	0.005956	2.973e-05	-0.209228
35	RHBDD2	57414	1168	0.8127	0.006002	3.084e-05	-0.299205
36	CCL5	6352	1184	1.079	0.007555	3.993e-05	0.109695
37	BRI3	25798	1186	0.8254	0.007568	4.111e-05	-0.276835
38	ZNF207	7756	1189	0.6739	0.0078	4.352e-05	-0.569394
39	LY6E	4061	1198	0.8844	0.008695	4.979e-05	-0.177229
40	GRN	2896	1209	0.8405	0.01001	5.878e-05	-0.25068
41	RBM38	55544	1212	0.8149	0.01023	6.159e-05	-0.295305
42	IRF8	3394	1223	0.8955	0.0117	7.214e-05	-0.159235
43	RPS26	6231	1226	0.9049	0.01198	7.561e-05	-0.14417
44	CTSD	1509	1227	0.8155	0.01181	7.628e-05	-0.294243
45	RPLP0	6175	1229	0.9986	0.01204	7.957e-05	-0.00202119
46	SLC9A4	389015	1237	0.5448	0.01308	8.834e-05	-0.876201
47	POLR2J3	548644	1239	0.8562	0.01319	9.099e-05	-0.22398
48	RNASE2	6036	1245	0.7795	0.01424	0.0001003	-0.359379
49	KIF20A	10112	1257	0.5466	0.01654	0.000119	-0.871443
50	FOS	2353	1267	0.8267	0.01857	0.0001363	-0.274564
51	FTL	2512	1271	0.9153	0.01906	0.0001427	-0.127683
52	TNFRSF25	8718	1271	0.7681	0.0189	0.0001443	-0.380634
53	TXNIP	10628	1278	0.7297	0.0203	0.000158	-0.454625
54	COL5A3	50509	1292	0.5266	0.02412	0.0001912	-0.925221
55	VAX2	25806	1294	0.5835	0.02428	0.0001961	-0.777195
56	LHFPL6	10186	1296	0.5882	0.02452	0.0002016	-0.765621
57	RAB31	11031	1301	0.762	0.02575	0.0002155	-0.392137
58	SH3BGRL3	83442	1302	0.8387	0.02551	0.0002173	-0.253773
59	TYROBP	7305	1303	0.9628	0.0255	0.0002209	-0.054692
60	CSF3R	1441	1303	0.8041	0.02526	0.0002225	-0.314553
61	H6PD	9563	1305	0.5629	0.02555	0.0002288	-0.829049
62	CD83	9308	1309	0.9522	0.02637	0.00024	-0.0706635
63	CD52	1043	1311	0.8403	0.02674	0.0002473	-0.251024
64	HES2	54626	1313	0.5234	0.02689	0.0002527	-0.934014
65	ATP2A1	487	1314	0.4988	0.02667	0.0002546	-1.00347
66	HAMP	57817	1320	0.5151	0.02838	0.000275	-0.957076
67	EEF1G	1937	1327	0.9325	0.03077	0.0003027	-0.100824
68	FAM187B	148109	1327	0.4921	0.03037	0.0003032	-1.02298
69	PRKAR1B	5575	1329	0.6454	0.03048	0.0003088	-0.631735
70	IRAK3	11213	1329	0.7092	0.03033	0.0003117	-0.495736
71	JAK1	3716	1335	1.028	0.03233	0.000337	0.0398403
72	MDM2	4193	1343	0.5821	0.03507	0.0003707	-0.780661
73	CYBA	1535	1346	0.9867	0.03586	0.0003844	-0.0193166
74	ZNF503	84858	1347	0.8326	0.03572	0.000388	-0.264305
75	DDX51	317781	1347	0.626	0.03547	0.0003906	-0.675765
76	RANBP2	5903	1347	0.5965	0.03502	0.0003908	-0.745406
77	CACNA1A	773	1349	0.6415	0.03551	0.0004014	-0.640479
78	NR4A2	4929	1361	0.9537	0.04022	0.0004605	-0.0683926
79	CDKN1A	1026	1363	0.8508	0.04078	0.000473	-0.233108
80	PPP4R3A	55671	1366	0.7383	0.04172	0.0004901	-0.437721
81	RPS23	6228	1367	0.9961	0.04184	0.0004976	-0.00563751
82	SIVA1	10572	1367	0.7101	0.04143	0.0004988	-0.493906
83	UHRF1	29128	1368	0.7004	0.04132	0.0005035	-0.513749
84	GABARAPL1	23710	1369	1.025	0.04129	0.0005092	0.0356239
85	LPAR2	9170	1370	0.6709	0.04151	0.000518	-0.57583
86	ITGAM	3684	1372	0.9713	0.04199	0.0005303	-0.0420111
87	FPR1	2357	1373	0.9026	0.04168	0.0005324	-0.147841
88	MS4A6A	64231	1377	0.8995	0.04329	0.0005593	-0.152805
89	RAP1GAP2	23108	1377	0.6903	0.04294	0.0005611	-0.534705
90	PROK2	60675	1386	0.8745	0.04724	0.0006243	-0.19347
91	CD1D	912	1390	0.88	0.04902	0.000655	-0.184425
92	GLIS2	84662	1392	0.5584	0.04945	0.0006679	-0.840629
93	SRGN	5552	1393	1.258	0.04946	0.0006753	0.331132

## Sheet: LA_table2
Additional file: Table S1F. All the significantly up-regulated genes in the LA group.
	Gene Symbol	Entrez ID	RP/Rsum	FC:(class1/class2)	pfp	P.value	Average log2 fold change
1	GATM	2628	868.8	2.388	0.0005048	7.411e-08	1.2558
2	VCAM1	7412	919.1	2.553	0.0008562	2.514e-07	1.35219
3	MAT2A	4144	949.5	1.406	0.00114	5.023e-07	0.491597
4	ZCCHC7	84186	959.9	1.632	0.001077	6.326e-07	0.706641
5	HLA-DQB1	3119	973.6	1.321	0.001157	8.493e-07	0.40163
6	GIMAP4	55303	981	1.029	0.00113	9.952e-07	0.041243
7	MYOM2	9172	993	1.413	0.001244	1.279e-06	0.498761
8	TK2	7084	1016	1.965	0.001753	2.059e-06	0.974529
9	MAFB	9935	1034	1.138	0.002194	2.899e-06	0.186501
10	RBM14	10432	1044	1.426	0.00243	3.567e-06	0.511974
11	ITPR3	3710	1063	1.458	0.003145	5.079e-06	0.543991
12	DYNLL1	8655	1091	1.131	0.00481	8.475e-06	0.177599
13	SH2D3C	10044	1098	1.826	0.005042	9.624e-06	0.868687
14	OR5AR1	219493	1098	2.17	0.004687	9.634e-06	1.1177
15	FGL2	10875	1125	1.135	0.006985	1.538e-05	0.182692
16	TBC1D32	221322	1130	1.501	0.007132	1.675e-05	0.585924
17	FKBP14	55033	1134	1.339	0.007166	1.789e-05	0.421156
18	HLA-DRB4	3126	1140	1.055	0.007392	1.954e-05	0.077243
19	VDAC3	7419	1143	1.433	0.007393	2.062e-05	0.519039
20	HSD17B6	8630	1156	1.978	0.008659	2.543e-05	0.984042
21	FPR1	2357	1162	0.9026	0.009077	2.799e-05	-0.147841
22	CATSPER2	117155	1179	1.259	0.01145	3.698e-05	0.332278
23	PCDHGA8	9708	1181	2.028	0.01136	3.837e-05	1.02006
24	SGK1	6446	1181	1.097	0.0109	3.841e-05	0.133564
25	MBD4	8930	1186	1.102	0.01119	4.108e-05	0.140124
26	TNFSF13B	10673	1188	1.353	0.01118	4.267e-05	0.436162
27	HIST2H2AC	8338	1190	1.356	0.01101	4.364e-05	0.439357
28	CEBPD	1052	1192	1.121	0.01098	4.514e-05	0.164786
29	MGST3	4259	1193	1.518	0.01078	4.592e-05	0.602172
30	FGR	2268	1199	1.522	0.01146	5.05e-05	0.605968
31	ZNF69	7620	1201	1.188	0.01139	5.186e-05	0.248535
32	RGS2	5997	1208	1.143	0.01238	5.818e-05	0.192825
33	CD7	924	1210	1.336	0.01239	6.002e-05	0.41792
34	IFT52	51098	1211	1.995	0.01207	6.027e-05	0.996389
35	SPACA5	389852	1211	1.746	0.0118	6.063e-05	0.804054
36	PCDHGC5	56097	1213	1.865	0.01172	6.197e-05	0.899176
37	C4orf3	401152	1216	1.299	0.01204	6.541e-05	0.377401
38	KLRG1	10219	1220	1.48	0.01239	6.915e-05	0.565597
39	MAP4K1	11184	1225	1.581	0.01304	7.467e-05	0.660837
40	TPM2	7169	1233	1.242	0.01427	8.379e-05	0.312665
41	MT1A	4489	1236	1.307	0.0146	8.789e-05	0.386259
42	TSPAN5	10098	1238	1.667	0.0147	9.066e-05	0.737254
43	CREB1	1385	1241	1.131	0.01483	9.36e-05	0.177599
44	THBS1	7057	1247	1.016	0.01576	0.0001018	0.0229004
45	KLF4	9314	1250	1.135	0.01616	0.0001068	0.182692
46	NUP214	8021	1251	1.272	0.01597	0.0001078	0.347099
47	SPINK4	27290	1260	1.818	0.01787	0.0001233	0.862352
48	GCSAM	257144	1260	1.78	0.01756	0.0001237	0.831877
49	GRK1	6011	1261	1.745	0.01745	0.0001255	0.803227
50	PLCB2	5330	1262	1.455	0.01736	0.0001275	0.541019
51	COX17	10063	1263	1.615	0.01706	0.0001277	0.691534
52	TST	7263	1267	1.296	0.01775	0.0001355	0.374066
53	GZMA	3001	1281	1.154	0.02129	0.0001657	0.206643
54	TMEM14C	51522	1284	1.563	0.02178	0.0001727	0.644318
55	ZNF223	7766	1286	1.036	0.02192	0.000177	0.051024
56	SLC2A3	6515	1287	1.128	0.02164	0.0001779	0.173767
57	NT5C	30833	1287	1.548	0.02132	0.0001784	0.630405
58	MCEMP1	199675	1287	1.252	0.02109	0.0001796	0.324235
59	GALK1	2584	1288	1.352	0.02104	0.0001822	0.435095
60	NUBPL	80224	1289	1.069	0.02098	0.0001848	0.0962619
61	ENPP3	5169	1299	1.717	0.02336	0.0002092	0.77989
62	IMPA2	3613	1304	1.475	0.02458	0.0002237	0.560715
63	CCL5	6352	1310	1.079	0.02639	0.0002441	0.109695
64	TRIB1	10221	1311	0.9684	0.02613	0.0002455	-0.046325
65	EGR1	1958	1319	0.9119	0.02871	0.000274	-0.133052
66	HIST1H4C	8364	1325	1.051	0.0305	0.0002955	0.0717627
67	IL7R	3575	1326	1.032	0.03019	0.0002969	0.045443
68	HAUS2	55142	1329	1.01	0.03091	0.0003086	0.0143553
69	EZR	7430	1331	1.216	0.03163	0.0003204	0.282143
70	HK3	3101	1332	1.062	0.03157	0.0003244	0.0867838
71	MS4A6E	245802	1336	1.411	0.03235	0.0003372	0.496718
72	ALPP	250	1338	0.9842	0.03272	0.0003459	-0.0229766
73	TMEM256	254863	1346	1.267	0.03601	0.0003859	0.341417
74	PDE4D	5144	1349	1.414	0.03668	0.0003985	0.499782
75	XRCC2	7516	1349	1.165	0.03625	0.0003992	0.22033
76	TXLNGY	246126	1352	1.036	0.03706	0.0004135	0.051024
77	PRDX4	10549	1354	1.585	0.03746	0.0004235	0.664483
78	RAET1E	135250	1354	1.707	0.03719	0.0004259	0.771463
79	PABPC1L2A	340529	1358	1.534	0.03845	0.000446	0.617298
80	MAGT1	84061	1359	1.097	0.03844	0.0004515	0.133564
81	TINF2	26277	1363	1.107	0.03968	0.0004719	0.146655
82	CAPZA1	829	1363	1.048	0.03923	0.0004723	0.0676387
83	BCAS1	8537	1365	1.834	0.04007	0.0004883	0.874994
84	PHLDA1	22822	1368	1.358	0.04079	0.000503	0.441483
85	ARL2	402	1373	1.182	0.04284	0.0005346	0.24123
86	SIK1	150094	1374	1.229	0.04294	0.0005422	0.297485
87	HSPA1B	3304	1379	1.008	0.04526	0.0005782	0.0114956
88	DEXI	28955	1380	1.257	0.04488	0.0005799	0.329985
89	MS4A7	58475	1380	1.106	0.04455	0.0005821	0.145351
90	SLC16A3	9123	1381	1.217	0.04472	0.0005909	0.283329
91	LRRFIP1	9208	1383	1.07	0.04507	0.0006022	0.0976108
92	CASP1	834	1384	1.252	0.04525	0.0006113	0.324235
93	CCDC84	338657	1384	1.55	0.04478	0.0006114	0.632268
94	AHCYL1	10768	1384	1.233	0.04436	0.0006122	0.302173
95	SRGN	5552	1385	1.258	0.04438	0.000619	0.331132
96	RPL14	9045	1395	1.104	0.04914	0.0006927	0.14274
97	IL1RL1	9173	1395	1.711	0.04864	0.0006927	0.77484

## Sheet: HC_table1
Additional file: Table S1G. All the significantly down-regulated genes in the HC group.
	Gene Symbol	Entrez ID	RP/Rsum	FC:(class1/class2)	pfp	P.value	Average log2 fold change
1	DSC1	1791	392.4	0.439	2.055e-10	1.668e-14	-1.18771
2	NELL2	5373	445.6	0.5382	9.847e-10	1.598e-13	-0.893786
3	FCER1A	2124	469.8	0.6436	1.661e-09	4.045e-13	-0.635764
4	PPBP	6584	614.5	0.394	1.192e-07	3.869e-11	-1.34373
5	VIPR1	9600	672	0.579	4.132e-07	1.677e-10	-0.788365
6	KRT1	4745	686	0.5281	4.802e-07	2.339e-10	-0.921117
7	CRIP2	1385	707.6	0.5019	6.778e-07	3.851e-10	-0.994528
8	IL7R	4490	710.6	0.6927	6.348e-07	4.122e-10	-0.529697
9	RPS4Y1	8324	716.8	0.9221	6.48e-07	4.733e-10	-0.117005
10	HLA-DRB1	4183	801.6	0.8728	3.411e-06	2.769e-09	-0.196277
11	IKZF1	294	946.3	0.7296	3.903e-05	3.485e-08	-0.454822
12	EIF3L	5965	954	0.6886	4.034e-05	3.929e-08	-0.538262
13	TRAF3IP3	10462	984.8	0.7561	5.965e-05	6.293e-08	-0.403351
14	GIMAP4	7040	1012	0.9478	8.223e-05	9.343e-08	-0.0773454
15	GIMAP5	7073	1015	0.781	8.081e-05	9.838e-08	-0.356606
16	FOS	2793	1026	0.7292	8.878e-05	1.153e-07	-0.455614
17	ZNF324	3044	1057	0.6807	0.0001286	1.774e-07	-0.554909
18	TRPC1	9446	1069	0.5578	0.000143	2.089e-07	-0.84218
19	HCP5	716	1082	0.8988	0.0001616	2.492e-07	-0.153928
20	SESN1	3565	1085	0.6766	0.00016	2.598e-07	-0.563625
21	ZDHHC11	10193	1094	0.613	0.0001707	2.909e-07	-0.706041
22	DENND2D	10284	1121	0.8331	0.0002297	4.101e-07	-0.263438
23	FBLN5	452	1143	0.6711	0.0002921	5.452e-07	-0.5754
24	SMA4	854	1150	0.6631	0.0003041	5.924e-07	-0.592702
25	RFXAP	8169	1168	0.6169	0.0003637	7.379e-07	-0.696891
26	HOXB2	4251	1180	0.6442	0.0004006	8.453e-07	-0.634419
27	PTGS2	7835	1195	0.7175	0.0004641	1.017e-06	-0.478949
28	TGFBI	9310	1199	0.7211	0.0004666	1.06e-06	-0.471729
29	PRPSAP1	7515	1222	0.7654	0.0005867	1.381e-06	-0.385714
30	FGF9	2187	1230	0.6345	0.0006227	1.516e-06	-0.656308
31	CFH	4125	1258	0.6183	0.0008155	2.052e-06	-0.693621
32	ARL6IP5	481	1265	0.8402	0.0008519	2.213e-06	-0.251195
33	LOXL1	4901	1267	0.5953	0.0008469	2.268e-06	-0.748311
34	DOC2A	10893	1287	0.6338	0.001013	2.795e-06	-0.6579
35	ZNF91	9710	1295	0.7053	0.001075	3.053e-06	-0.503691
36	AKTIP	8649	1304	0.7608	0.001147	3.35e-06	-0.394411
37	SLC16A10	1179	1320	0.6591	0.001315	3.95e-06	-0.601431
38	GVINP1	4768	1329	0.8304	0.001405	4.333e-06	-0.268122
39	FBL	2025	1334	0.714	0.001437	4.549e-06	-0.486004
40	LGALS2	4847	1335	0.725	0.001414	4.59e-06	-0.463947
41	ZSCAN18	8950	1342	0.7212	0.001488	4.951e-06	-0.471529
42	CTDSP2	95	1362	0.817	0.001766	6.022e-06	-0.291592
43	TAF15	10555	1370	0.8699	0.001862	6.497e-06	-0.201079
44	C14orf132	7653	1373	0.6509	0.001869	6.675e-06	-0.619492
45	SORCS3	2345	1374	0.5725	0.001851	6.761e-06	-0.804652
46	RAB7A	9822	1377	0.8487	0.001857	6.931e-06	-0.236673
47	TCIM	7599	1383	0.6775	0.001932	7.369e-06	-0.561707
48	RPS14	8338	1385	0.7722	0.001922	7.486e-06	-0.372954
49	CBX7	2762	1398	0.694	0.002129	8.466e-06	-0.526992
50	HNRNPDL	12312	1402	0.7708	0.002178	8.837e-06	-0.375572
51	SORL1	9020	1405	0.7171	0.002205	9.126e-06	-0.479754
52	NR3C2	5126	1411	0.6805	0.002278	9.614e-06	-0.555333
53	ZNF573	1251	1415	0.7684	0.002328	1.001e-05	-0.380071
54	VEZF1	9740	1416	0.8057	0.002291	1.004e-05	-0.311685
55	VPS51	9561	1417	0.7199	0.002269	1.013e-05	-0.474132
56	RNASE6	8205	1423	0.8413	0.002372	1.078e-05	-0.249308
57	CAB39	6140	1426	0.8258	0.002393	1.107e-05	-0.276136
58	2018-03-07	8773	1458	0.8106	0.003128	1.473e-05	-0.302938
59	CD2	11544	1464	0.8186	0.003239	1.551e-05	-0.288769
60	NAP1L3	5307	1473	0.6936	0.003443	1.677e-05	-0.527824
61	GLS2	3537	1473	0.6866	0.003394	1.68e-05	-0.542458
62	LPXN	11796	1474	0.845	0.003377	1.699e-05	-0.242977
63	FCMR	11623	1487	0.8027	0.003711	1.898e-05	-0.317067
64	COL6A2	1288	1502	0.6194	0.004149	2.155e-05	-0.691057
65	MYOM1	11189	1509	0.6486	0.004357	2.298e-05	-0.624599
66	C5AR1	9482	1509	0.6016	0.004292	2.299e-05	-0.733124
67	PCMT1	5759	1512	0.8755	0.004348	2.365e-05	-0.191821
68	LDLRAP1	3238	1520	0.7879	0.004578	2.526e-05	-0.343916
69	FLOT2	2520	1524	0.7952	0.004669	2.614e-05	-0.33061
70	TRMT13	6484	1537	0.7837	0.0051	2.898e-05	-0.351627
71	LDHB	4837	1546	0.8412	0.005433	3.131e-05	-0.249479
72	LTA4H	4925	1546	0.7587	0.005363	3.134e-05	-0.398399
73	CD1C	11504	1557	1.128	0.005787	3.429e-05	0.173767
74	GUSBP3	8880	1565	0.6808	0.006076	3.649e-05	-0.554697
75	IMP3	7009	1572	0.8057	0.006361	3.872e-05	-0.311685
76	SSBP2	2871	1577	0.7465	0.006511	4.016e-05	-0.421786
77	HCG4	6455	1581	0.7091	0.006635	4.146e-05	-0.495939
78	EIF2S3	1897	1582	0.8434	0.006628	4.196e-05	-0.245711
79	EIF3F	11131	1583	0.7815	0.006572	4.214e-05	-0.355682
80	IMPA2	4524	1591	0.8001	0.006931	4.5e-05	-0.321748
81	PF4V1	6193	1597	0.6193	0.007152	4.702e-05	-0.69129
82	KDM5D	10696	1607	1.129	0.007673	5.106e-05	0.175045
83	ZNF721	1699	1614	0.8832	0.007969	5.369e-05	-0.179188
84	RPL4	8276	1617	0.7856	0.008042	5.483e-05	-0.348133
85	DPEP2	8580	1621	0.6825	0.008206	5.661e-05	-0.551099
86	EPHX2	1998	1622	0.8626	0.008169	5.702e-05	-0.213236
87	ZNF165	9741	1622	0.6619	0.008117	5.732e-05	-0.595315
88	CAVIN2	10879	1633	0.6624	0.00868	6.199e-05	-0.594225
89	TGFBR2	9313	1636	0.7672	0.008811	6.365e-05	-0.382325
90	MNDA	5149	1637	1.287	0.008753	6.394e-05	0.364012
91	LEPROTL1	2760	1642	0.8212	0.009018	6.661e-05	-0.284194
92	PF4	6192	1643	0.5629	0.008983	6.708e-05	-0.829049
93	RBM14	378	1647	0.8429	0.009162	6.915e-05	-0.246567
94	UBL3	6404	1648	0.7472	0.009108	6.948e-05	-0.420434
95	EIF4B	1904	1651	0.78	0.009197	7.091e-05	-0.358454
96	ATP5F1A	5533	1659	0.8693	0.0097	7.558e-05	-0.202074
97	POGLUT1	7661	1659	0.7524	0.009627	7.579e-05	-0.410428
98	IL18	4517	1661	0.9022	0.009646	7.672e-05	-0.148481
99	ZNF804A	11580	1669	0.7447	0.0101	8.116e-05	-0.425269
100	STK26	6168	1672	0.8146	0.01022	8.291e-05	-0.295836
101	QARS	8027	1672	0.7526	0.01012	8.298e-05	-0.410045
102	ZBED5	8004	1673	0.8	0.01008	8.348e-05	-0.321928
103	ADAM23	11199	1674	0.6534	0.01009	8.433e-05	-0.613962
104	THEM6	5930	1675	0.7239	0.01008	8.505e-05	-0.466138
105	DHRS7	6097	1681	0.8921	0.01045	8.903e-05	-0.164723
106	SEMA3E	12073	1684	0.872	0.01054	9.065e-05	-0.1976
107	RPA2	8270	1686	0.8462	0.01063	9.233e-05	-0.240929
108	MRPS31	219	1687	0.8781	0.01055	9.251e-05	-0.187543
109	SRSF1	8606	1689	0.8101	0.01065	9.418e-05	-0.303828
110	FOXO1	2427	1692	0.7594	0.01078	9.624e-05	-0.397068
111	RPS5	8325	1693	0.8095	0.01071	9.648e-05	-0.304897
112	PCYOX1	5998	1699	0.7117	0.0111	0.0001009	-0.490659
113	NEFL	5368	1702	0.7196	0.01128	0.0001034	-0.474733
114	FKBP5	2281	1702	0.8072	0.01119	0.0001035	-0.309002
115	KLRB1	4724	1705	0.7355	0.01131	0.0001056	-0.443203
116	ZCCHC14	2507	1708	0.75	0.01145	0.0001078	-0.415037
117	DPYSL4	501	1713	0.8141	0.01173	0.0001113	-0.296722
118	SOAT2	10878	1713	0.7277	0.01166	0.0001117	-0.458584
119	NOSIP	5734	1714	0.8043	0.01165	0.0001126	-0.314194
120	HNRNPA0	783	1717	0.8215	0.01177	0.0001146	-0.283668
121	TRHR	9440	1720	0.831	0.01198	0.0001177	-0.26708
122	RPS23	8348	1721	0.8286	0.01189	0.0001178	-0.271252
123	GZMK	4071	1724	0.9094	0.01211	0.0001209	-0.137013
124	RPA1	8269	1728	0.8116	0.0123	0.0001238	-0.301159
125	CMPK1	6144	1729	0.7872	0.01231	0.0001249	-0.345198
126	N4BP2L2	386	1729	0.7797	0.01224	0.0001252	-0.359009
127	GNG11	3674	1734	0.5703	0.01252	0.0001291	-0.810207
128	CSGALNACT1	7316	1740	0.7142	0.01298	0.0001349	-0.4856
129	RBL2	8113	1745	0.7987	0.01336	0.0001399	-0.324274
130	ZNF671	10232	1750	0.7868	0.01368	0.0001443	-0.345931
131	CXCL8	4491	1754	0.9139	0.01395	0.0001483	-0.129892
132	CD27	11779	1756	0.8795	0.01403	0.0001503	-0.185245
133	XIST	9642	1757	0.8448	0.01408	0.000152	-0.243318
134	CDC16	11305	1761	0.821	0.01435	0.000156	-0.284546
135	PRKCA	7308	1761	0.7732	0.01426	0.0001563	-0.371086
136	NCOA4	10450	1779	0.8741	0.01593	0.0001758	-0.19413
137	MYC	5253	1780	0.8403	0.01588	0.0001766	-0.251024
138	FOLR3	2783	1783	0.9294	0.01617	0.0001811	-0.105628
139	SPINK2	9052	1788	0.7126	0.01654	0.0001866	-0.488836
140	CNTNAP1	10988	1791	0.8288	0.01676	0.0001904	-0.270904
141	RPL22	8292	1795	0.8272	0.01711	0.0001958	-0.273692
142	SPRY2	232	1804	0.8577	0.01799	0.0002073	-0.221455
143	EPRS	2004	1805	0.9167	0.01798	0.0002087	-0.125478
144	SLC22A3	8932	1805	0.6993	0.01792	0.0002094	-0.516017
145	EIF1AY	11478	1807	1.462	0.01796	0.0002114	0.547943
146	CCDC88A	7242	1813	0.7318	0.01863	0.0002207	-0.450479
147	CCNI	811	1815	0.82	0.01871	0.0002232	-0.286304
148	ANXA1	4079	1817	0.8089	0.01886	0.0002266	-0.305967
149	SMIM14	1957	1820	0.6638	0.01899	0.0002297	-0.591179
150	EIF3M	423	1821	0.8115	0.01903	0.0002317	-0.301337
151	ARL2BP	2826	1822	0.8276	0.01905	0.0002335	-0.272994
152	IL6R	4487	1824	0.6991	0.01911	0.0002358	-0.516429
153	EVL	6008	1827	0.847	0.01938	0.0002406	-0.239566
154	2018-03-06	275	1831	0.8324	0.01985	0.0002481	-0.264651
155	CD48	11973	1832	0.8272	0.01975	0.0002485	-0.273692
156	NIF3L1	8226	1835	0.7785	0.02	0.0002532	-0.361231
157	DNAJC24	1209	1836	0.7992	0.02008	0.0002559	-0.323372
158	REEP5	9869	1838	0.9199	0.0202	0.0002591	-0.120451
159	CD7	11648	1843	0.871	0.02067	0.0002668	-0.199255
160	CHPT1	7669	1847	0.7087	0.02109	0.0002739	-0.496753
161	LRRN3	6564	1847	1.063	0.02102	0.0002746	0.0881416
162	FUBP3	11351	1851	0.7639	0.02137	0.000281	-0.388544
163	RSBN1	6562	1852	0.7552	0.02134	0.0002823	-0.405069
164	GLS	3641	1853	0.8464	0.0214	0.0002849	-0.240588
165	ENO2	1967	1856	0.8097	0.0216	0.0002892	-0.304541
166	PASK	2511	1857	0.8499	0.0216	0.000291	-0.234635
167	ERAP2	8577	1859	1.048	0.02182	0.0002958	0.0676387
168	ZNF302	7392	1861	0.8413	0.02188	0.0002984	-0.249308
169	CBR3	11193	1866	0.7637	0.02245	0.000308	-0.388922
170	EEF2	1867	1871	0.8144	0.02314	0.0003193	-0.296191
171	SLC35A1	490	1872	0.8442	0.02304	0.0003197	-0.244343
172	TAF7	9199	1872	0.7936	0.02295	0.0003203	-0.333516
173	ST6GAL1	8762	1875	0.8204	0.02324	0.0003263	-0.285601
174	PADI4	2827	1895	0.8219	0.02608	0.0003683	-0.282965
175	PRKAA1	7176	1895	0.8527	0.02597	0.0003689	-0.22989
176	IER3	11295	1896	0.9006	0.02599	0.0003712	-0.151042
177	MAN1C1	7743	1897	0.8306	0.02601	0.0003737	-0.267774
178	ARHGAP15	7356	1902	0.9113	0.0266	0.0003843	-0.134002
179	F13A1	2080	1903	0.6906	0.02674	0.0003885	-0.534078
180	PDCD6	18	1904	0.8666	0.02665	0.0003893	-0.206562
181	MIA	10656	1904	0.8401	0.02659	0.0003906	-0.251367
182	EIF3D	11130	1905	0.7677	0.02654	0.0003921	-0.381385
183	HSPA1L	4316	1910	0.7986	0.02714	0.000403	-0.324455
184	HMGN4	415	1913	0.8934	0.02751	0.0004109	-0.162622
185	RECK	10877	1914	0.7774	0.02751	0.000413	-0.363271
186	GRTP1	10136	1914	0.7563	0.02736	0.0004131	-0.402969
187	PTGER4	7812	1916	0.8638	0.02764	0.0004196	-0.211231
188	SLC22A17	5907	1918	0.7218	0.02783	0.0004247	-0.470329
189	MATN3	5015	1919	0.6182	0.02777	0.000426	-0.693854
190	ESYT1	2656	1920	0.8901	0.02782	0.000429	-0.167961
191	RAB22A	7825	1921	0.8501	0.02778	0.0004307	-0.234296
192	PLEKHA1	8111	1926	0.8595	0.02851	0.0004442	-0.21843
193	VCAN	1460	1929	0.8516	0.02894	0.0004533	-0.231752
194	EPHA1	1985	1929	0.8323	0.02882	0.0004538	-0.264824
195	CPVL	6497	1931	1.245	0.02903	0.0004595	0.316146
196	COG2	2208	1933	0.8285	0.02916	0.0004639	-0.271426
197	PRKD3	2895	1935	0.8121	0.02932	0.0004688	-0.300271
198	IL1B	4470	1935	0.8304	0.02921	0.0004694	-0.268122
199	ADGRA3	1680	1935	0.6213	0.0291	0.00047	-0.686638
200	FAM155A	9483	1937	0.7648	0.02918	0.0004737	-0.386846
201	NIPAL3	7771	1937	0.8478	0.02913	0.0004752	-0.238204
202	SACM1L	2299	1938	0.8413	0.02911	0.0004773	-0.249308
203	ZBED8	8497	1938	0.736	0.02903	0.0004782	-0.442222
204	RPS28	8355	1941	0.8335	0.02928	0.0004848	-0.262746
205	HSPA8	4322	1943	0.873	0.02948	0.0004905	-0.195946
206	BTBD18	8628	1943	0.6266	0.02938	0.0004912	-0.674383
207	TMEM63A	12075	1951	0.8333	0.0307	0.0005157	-0.263092
208	NECTIN3	3141	1952	0.7957	0.03065	0.0005174	-0.329703
209	ATP6V0E2	1568	1954	0.8625	0.03083	0.000523	-0.213404
210	MUM1	10969	1957	0.6954	0.03122	0.0005322	-0.524085
211	TPH1	9413	1957	0.6849	0.03109	0.0005324	-0.546035
212	ST13	9114	1962	0.8228	0.03186	0.0005481	-0.281386
213	HLA-DRB4	4184	1962	0.9015	0.03183	0.0005502	-0.149601
214	GRAP	644	1963	0.7512	0.03178	0.000552	-0.412731
215	KLHL22	10953	1966	0.8121	0.03219	0.0005617	-0.300271
216	KBTBD11	12255	1973	0.867	0.03335	0.0005847	-0.205896
217	HDAC1	4115	1975	0.8135	0.03364	0.0005926	-0.297786
218	KCTD12	1149	1978	0.7889	0.03402	0.0006019	-0.342086
219	PCNX1	2349	1980	0.7697	0.03427	0.0006091	-0.377632
220	CTSW	1540	1983	0.7554	0.03471	0.0006199	-0.404687
221	AUTS2	3209	1988	0.8154	0.03561	0.0006388	-0.29442
222	RALA	8066	1991	0.914	0.03597	0.0006482	-0.129734
223	TXNIP	553	1991	0.8447	0.03589	0.0006496	-0.243489
224	ABCB1	6227	1998	0.7779	0.03715	0.0006754	-0.362343
225	SH3GL2	8685	2000	0.7485	0.03737	0.0006824	-0.417926
226	ABCA3	2028	2000	0.7797	0.03725	0.0006833	-0.359009
227	IMPDH2	4526	2001	0.8167	0.03728	0.0006869	-0.292122
228	XPNPEP3	8503	2003	0.8118	0.03752	0.0006942	-0.300804
229	ABCA5	2741	2005	0.7121	0.03766	0.0007	-0.489848
230	MMRN1	2304	2009	0.7374	0.03836	0.000716	-0.439481
231	SCG3	3882	2010	0.8404	0.03839	0.0007197	-0.250852
232	SH3YL1	3421	2010	0.9015	0.03825	0.0007202	-0.149601
233	ADRA1B	1474	2012	0.6487	0.03846	0.0007272	-0.624377
234	PMPCB	11885	2026	0.8759	0.0414	0.0007864	-0.191162
235	CCR7	1226	2031	0.8445	0.04238	0.0008083	-0.243831
236	LY6G6D	8024	2031	0.7045	0.04229	0.00081	-0.505328
237	SNRPN	9005	2034	0.7784	0.04285	0.0008243	-0.361416
238	DCUN1D4	2478	2035	0.826	0.04292	0.000829	-0.275786
239	PDGFC	7436	2037	0.6328	0.04308	0.0008357	-0.660178
240	MAP4K2	8041	2039	0.8552	0.04345	0.0008463	-0.225666
241	BNIP3	9006	2042	0.8493	0.04383	0.0008574	-0.235654
242	CA2	9699	2042	0.7729	0.04374	0.000859	-0.371646
243	CERK	8747	2044	0.7806	0.04407	0.0008691	-0.357345
244	DCHS1	11110	2052	0.7031	0.04569	0.0009049	-0.508198
245	SLC35A5	6805	2052	0.9154	0.04556	0.0009059	-0.127526
246	MATK	5012	2053	0.7384	0.0457	0.0009124	-0.437526
247	PIK3IP1	1112	2054	0.8296	0.04564	0.0009149	-0.269512
248	NRGN	5483	2054	0.625	0.04568	0.0009195	-0.678072
249	RABEPK	223	2055	0.869	0.04558	0.0009211	-0.202572
250	CHD9	10402	2055	0.7757	0.04541	0.0009214	-0.366429
251	S100A12	8389	2057	0.8795	0.04572	0.0009313	-0.185245
252	MYO1D	5281	2057	0.8003	0.04564	0.0009334	-0.321387
253	RGCC	3826	2058	0.7962	0.04553	0.0009349	-0.328797
254	IGF2R	4439	2061	0.7339	0.04619	0.0009523	-0.446345
255	CXorf57	6845	2061	0.7156	0.04606	0.0009532	-0.482775
256	RNASEL	8208	2061	0.8879	0.04588	0.0009533	-0.171531
257	GPD1L	2504	2062	0.812	0.04588	0.000957	-0.300448
258	TDRD1	7474	2064	0.8945	0.04612	0.0009658	-0.160847
259	CD46	5042	2066	0.8492	0.04663	0.0009802	-0.235824
260	RPL7	8278	2067	0.8742	0.0467	0.0009854	-0.193965
261	METTL3	7510	2068	0.8822	0.0466	0.0009871	-0.180822
262	MGEA5	620	2069	0.8541	0.0468	0.0009953	-0.227523
263	KRT5	4749	2070	0.6823	0.04674	0.0009977	-0.551522
264	LFNG	4845	2073	0.8537	0.0475	0.001018	-0.228199
265	TUBB1	10534	2075	0.7336	0.04779	0.001028	-0.446934
266	FNBP1	2401	2078	0.8546	0.04819	0.00104	-0.226679
267	FHL1	2202	2078	0.7707	0.04817	0.001044	-0.375759
268	CD96	203	2079	0.8648	0.04817	0.001048	-0.209562
269	ARPC5	80	2080	0.8867	0.04837	0.001056	-0.173482
270	TMEM267	8656	2082	0.7904	0.04853	0.001064	-0.339345
271	PTGDS	7801	2084	0.8409	0.04899	0.001077	-0.249994
272	PMS2P2	6364	2086	0.7894	0.04915	0.001085	-0.341172
273	CD300A	1070	2086	0.8148	0.04917	0.00109	-0.295482

## Sheet: HC_table2
Additional file: Table S1H. All the significantly up-regulated genes in the HC group.
	Gene Symbol	Entrez ID	RP/Rsum	FC:(class1/class2)	pfp	P.value	Average log2 fold change
1	IFI44L	797	18.8	9.506	9.556e-40	7.756e-44	3.24884
2	IFI27	4396	48.98	7.026	1.318e-29	2.14e-33	2.8127
3	IFI44	492	124.1	3.462	1.041e-20	2.534e-24	1.79161
4	NKG7	5419	127.5	3.274	1.378e-20	4.474e-24	1.71105
5	MX1	5243	128.8	3.628	1.365e-20	5.538e-24	1.85917
6	ISG15	11986	129.9	3.477	1.358e-20	6.612e-24	1.79784
7	GZMH	4053	163.9	2.73	1.459e-18	8.288e-22	1.4489
8	IFI6	2982	204.6	2.803	1.129e-16	7.331e-20	1.48697
9	IFITM3	360	254.2	2.381	7e-15	5.113e-18	1.25157
10	LY6E	4939	267.4	2.461	1.657e-14	1.345e-17	1.29924
11	IFIT1	4402	329	3.287	7.491e-13	6.688e-16	1.71677
12	MT2A	5216	335.1	2.009	9.62e-13	9.369e-16	1.00648
13	SCO2	12321	357.9	2.066	2.975e-12	3.139e-15	1.04684
14	HERC5	5829	365	2.221	3.957e-12	4.496e-15	1.15121
15	LAMP3	3491	375.2	2.999	6.106e-12	7.434e-15	1.58448
16	TYMP	1838	386	2.252	9.564e-12	1.242e-14	1.17121
17	RSAD2	11562	390.3	2.821	1.097e-11	1.513e-14	1.49621
18	IFIT3	4403	411	2.411	2.619e-11	3.826e-14	1.26963
19	USP18	1049	434.2	3.312	6.58e-11	1.015e-13	1.7277
20	OAS1	5511	441.5	2.659	8.383e-11	1.361e-13	1.41088
21	WARS	9613	467.8	1.819	2.201e-10	3.751e-13	0.863146
22	EIF2AK2	7445	506.3	2.043	8.263e-10	1.475e-12	1.03069
23	GNLY	508	531.5	1.763	1.815e-09	3.388e-12	0.818032
24	CD38	11892	561.2	2.392	4.375e-09	8.521e-12	1.25822
25	LAP3	5726	563.4	1.832	4.482e-09	9.095e-12	0.87342
26	RRM2	8363	575.3	2.409	6.126e-09	1.293e-11	1.26843
27	CEP55	6911	586.4	2.476	8.102e-09	1.776e-11	1.30801
28	NUSAP1	5838	596.1	2.136	1.029e-08	2.339e-11	1.09491
29	FCN1	2152	598.3	1.71	1.055e-08	2.483e-11	0.773996
30	APOBEC3A	1931	604.5	1.889	1.21e-08	2.947e-11	0.917623
31	FOXM1	2403	615.8	2.139	1.594e-08	4.011e-11	1.09694
32	DUSP5	1814	620.1	1.634	1.732e-08	4.499e-11	0.708408
33	CDC20	12245	624.4	2.051	1.88e-08	5.036e-11	1.03633
34	XAF1	6589	624.7	2.104	1.839e-08	5.076e-11	1.07313
35	OAS3	5513	650.1	2.103	3.435e-08	9.758e-11	1.07245
36	TOP2A	9402	669	2.205	5.326e-08	1.556e-10	1.14078
37	KIFC1	4731	684.8	1.98	7.578e-08	2.276e-10	0.9855
38	IRF7	4566	691.5	1.935	8.632e-08	2.662e-10	0.952334
39	MELK	12177	692.8	2.292	8.664e-08	2.742e-10	1.19661
40	HLA-DRA	4182	701.7	1.782	1.038e-07	3.37e-10	0.833497
41	LYN	4945	703.3	1.578	1.051e-07	3.497e-10	0.658097
42	ATOX1	5369	708.4	1.71	1.15e-07	3.92e-10	0.773996
43	MARCKS	4957	717.3	1.7	1.372e-07	4.787e-10	0.765535
44	STAT1	9119	742.3	1.699	2.313e-07	8.261e-10	0.764686
45	IFI35	4398	742.4	1.822	2.27e-07	8.29e-10	0.865523
46	MCM10	7096	749.2	2.296	2.566e-07	9.579e-10	1.19912
47	ASPM	3132	750.3	2.177	2.568e-07	9.795e-10	1.12234
48	HERC6	6783	752.3	2.063	2.624e-07	1.022e-09	1.04474
49	TYROBP	9505	759.3	1.498	2.976e-07	1.184e-09	0.583038
50	TYMS	9501	770.6	1.863	3.682e-07	1.494e-09	0.897628
51	CDKN1A	237	777.5	1.374	4.153e-07	1.719e-09	0.458382
52	S100A9	8386	784.7	1.726	4.705e-07	1.986e-09	0.787432
53	KIF20A	100	785	2.024	4.642e-07	1.997e-09	1.01721
54	TK1	9345	801.3	1.843	6.279e-07	2.752e-09	0.882056
55	DLGAP5	12137	805.2	2.078	6.652e-07	2.969e-09	1.0552
56	CEBPB	448	812.6	1.455	7.524e-07	3.42e-09	0.541019
57	S100A8	8385	812.9	1.657	7.435e-07	3.44e-09	0.728574
58	JCHAIN	4455	817.7	2.092	8.019e-07	3.775e-09	1.06488
59	HLA-DQA1	4178	825.1	1.56	9.052e-07	4.335e-09	0.641546
60	LAG3	4802	836	1.858	1.091e-06	5.314e-09	0.893751
61	LGALS3BP	4849	842.5	1.781	1.209e-06	5.987e-09	0.832688
62	ZBTB32	3473	852.1	1.905	1.415e-06	7.119e-09	0.929791
63	SHCBP1	10156	872.2	1.925	1.989e-06	1.017e-08	0.944858
64	CKS2	1168	879.5	1.728	2.224e-06	1.155e-08	0.789103
65	FABP5	2088	881.1	1.9	2.252e-06	1.188e-08	0.925999
66	SLC27A2	823	882.2	2.076	2.259e-06	1.21e-08	1.05381
67	RGS1	8171	885.7	1.533	2.362e-06	1.284e-08	0.616358
68	MAFB	12269	900.4	1.18	2.987e-06	1.649e-08	0.238787
69	IFITM2	512	906.1	1.478	3.239e-06	1.814e-08	0.563646
70	CDC45	10716	923.9	1.705	4.283e-06	2.433e-08	0.769772
71	APOBEC3B	11945	933	1.94	4.889e-06	2.817e-08	0.956057
72	NCAPG	8575	933	1.885	4.826e-06	2.82e-08	0.914565
73	FHL2	2203	934.3	1.903	4.859e-06	2.879e-08	0.928276
74	PFKFB3	6204	944.1	1.263	5.6e-06	3.363e-08	0.336855
75	MT1X	5215	949.8	1.572	6.041e-06	3.677e-08	0.652601
76	TPX2	2335	967.5	1.961	7.853e-06	4.844e-08	0.97159
77	S100P	8392	968.7	1.927	7.898e-06	4.936e-08	0.946357
78	GZMB	4070	972.2	1.604	8.22e-06	5.204e-08	0.681674
79	MT1E	5210	973.6	1.784	8.289e-06	5.315e-08	0.835116
80	PSME2	7783	974.6	1.553	8.312e-06	5.397e-08	0.635058
81	HJURP	7082	990.2	1.923	1.038e-05	6.822e-08	0.943359
82	PLEK	6326	994.9	1.383	1.1e-05	7.319e-08	0.467801
83	LGALS1	4846	1000	1.448	1.177e-05	7.93e-08	0.534062
84	LGALS9	4853	1005	1.571	1.242e-05	8.465e-08	0.651683
85	DDX60	7161	1009	1.962	1.311e-05	9.043e-08	0.972325
86	TTK	9475	1013	1.931	1.372e-05	9.575e-08	0.949348
87	SPATS2L	3180	1017	1.909	1.426e-05	1.007e-07	0.932817
88	KIF15	7667	1019	1.745	1.462e-05	1.044e-07	0.803227
89	PBK	7378	1020	1.792	1.464e-05	1.057e-07	0.841571
90	RNASE2	8200	1025	1.694	1.541e-05	1.125e-07	0.760434
91	BHLHE40	11042	1029	1.213	1.631e-05	1.204e-07	0.27858
92	OASL	11107	1035	1.644	1.749e-05	1.306e-07	0.71721
93	TWIST1	9493	1039	1.756	1.824e-05	1.377e-07	0.812293
94	HIST1H2BC	10759	1042	1.913	1.882e-05	1.436e-07	0.935837
95	MX2	5245	1069	1.566	2.713e-05	2.092e-07	0.647084
96	BLVRA	8647	1081	1.486	3.146e-05	2.451e-07	0.571434
97	ADM	1328	1083	1.273	3.21e-05	2.527e-07	0.348232
98	KIF11	4730	1089	1.853	3.443e-05	2.739e-07	0.889863
99	YBX3	11011	1093	1.536	3.575e-05	2.873e-07	0.619178
100	HMMR	4207	1107	1.788	4.24e-05	3.442e-07	0.838347
101	CDCA3	10755	1110	1.865	4.358e-05	3.573e-07	0.899176
102	SAT1	8403	1119	1.415	4.837e-05	4.005e-07	0.500802
103	HBEGF	1807	1119	1.246	4.815e-05	4.025e-07	0.317304
104	CX3CR1	1544	1130	1.814	5.439e-05	4.591e-07	0.859174
105	STX11	11142	1137	1.178	5.894e-05	5.023e-07	0.23634
106	DHX58	9908	1140	1.956	6.105e-05	5.252e-07	0.967906
107	CCNA2	11323	1151	1.696	6.928e-05	6.016e-07	0.762136
108	BCL3	8194	1157	1.323	7.378e-05	6.467e-07	0.403813
109	IRF1	4559	1158	1.226	7.362e-05	6.513e-07	0.293959
110	LAIR2	4804	1160	1.583	7.438e-05	6.641e-07	0.662661
111	PCLAF	12119	1170	1.608	8.318e-05	7.494e-07	0.685267
112	MYOM2	11576	1171	1.635	8.403e-05	7.638e-07	0.709291
113	PRC1	11453	1173	1.488	8.501e-05	7.797e-07	0.573375
114	IL12RB2	4506	1173	1.699	8.447e-05	7.815e-07	0.764686
115	DTL	6034	1174	1.799	8.451e-05	7.888e-07	0.847195
116	CCR1	1221	1183	1.51	9.388e-05	8.839e-07	0.594549
117	SERPING1	9361	1190	1.236	0.0001006	9.552e-07	0.305679
118	MYL6B	1398	1193	1.502	0.0001028	9.846e-07	0.586885
119	CENPN	7352	1204	1.472	0.0001165	1.126e-06	0.557778
120	DDIT3	1663	1211	1.34	0.0001256	1.223e-06	0.422233
121	GNA15	3655	1212	1.355	0.0001261	1.238e-06	0.438293
122	CFD	1689	1222	0.9588	0.0001388	1.374e-06	-0.0606982
123	AIM2	11832	1228	1.805	0.0001482	1.48e-06	0.851999
124	IRAK3	1000	1235	1.35	0.0001584	1.594e-06	0.432959
125	GBP1	3330	1237	1.553	0.0001612	1.636e-06	0.635058
126	DUSP2	1811	1237	1.301	0.0001606	1.642e-06	0.379621
127	SLC2A3	8853	1239	1.149	0.0001618	1.668e-06	0.200379
128	EPB41L3	2471	1244	1.056	0.0001691	1.757e-06	0.0786098
129	LY96	2877	1245	1.467	0.0001699	1.779e-06	0.552869
130	LYZ	4947	1260	1.463	0.0001985	2.094e-06	0.54893
131	BIK	8465	1262	1.683	0.0002013	2.14e-06	0.751035
132	KIF4A	2927	1272	1.768	0.0002223	2.382e-06	0.822118
133	CST7	11010	1280	1.331	0.0002424	2.617e-06	0.412511
134	CPVL	6497	1281	1.245	0.0002432	2.645e-06	0.316146
135	KIF18B	1473	1284	1.662	0.0002491	2.73e-06	0.73292
136	OSM	5558	1291	1.255	0.0002649	2.924e-06	0.327687
137	E2F8	10105	1292	1.53	0.0002665	2.963e-06	0.613532
138	SMCO4	7630	1293	1.564	0.0002684	3.006e-06	0.645241
139	H1F0	4073	1298	1.515	0.0002785	3.142e-06	0.599318
140	LDLR	4839	1304	1.348	0.0002961	3.364e-06	0.43082
141	MYBL2	5249	1305	1.492	0.0002958	3.385e-06	0.577248
142	CDT1	10605	1308	1.569	0.0003036	3.499e-06	0.649845
143	HLA-DPA1	4176	1317	1.371	0.0003306	3.836e-06	0.455229
144	PTTG3P	3297	1322	1.379	0.0003467	4.052e-06	0.463622
145	ESPL1	12051	1323	1.532	0.0003451	4.061e-06	0.615416
146	AIF1	1912	1334	1.336	0.0003848	4.559e-06	0.41792
147	PARP12	8732	1337	1.445	0.0003938	4.699e-06	0.531069
148	FCER1G	2127	1339	1.255	0.0003974	4.774e-06	0.327687
149	LILRB2	264	1341	1.307	0.0004055	4.904e-06	0.386259
150	REC8	12310	1342	1.272	0.0004061	4.944e-06	0.347099
151	IFIT2	4401	1344	1.38	0.0004131	5.062e-06	0.464668
152	UBE2L6	11653	1351	1.432	0.0004361	5.38e-06	0.518031
153	BIRC5	4326	1355	1.608	0.0004512	5.602e-06	0.685267
154	RAD51AP1	561	1355	1.565	0.0004505	5.631e-06	0.646163
155	TRIB1	200	1355	1.33	0.0004479	5.635e-06	0.411426
156	COX8A	1339	1373	1.297	0.0005289	6.697e-06	0.375178
157	MT1F	5211	1376	1.435	0.0005422	6.909e-06	0.521051
158	ETV7	6033	1382	1.59	0.0005722	7.338e-06	0.669027
159	PTTG1	11641	1385	1.426	0.0005809	7.496e-06	0.511974
160	CD8A	11658	1388	1.233	0.0005981	7.767e-06	0.302173
161	FGR	2199	1396	1.437	0.0006365	8.317e-06	0.52306
162	TXN	9498	1400	1.458	0.0006578	8.649e-06	0.543991
163	IRF9	327	1405	1.37	0.0006841	9.051e-06	0.454176
164	HIST1H2AC	10729	1408	1.118	0.0007019	9.343e-06	0.16092
165	FAM46C	6657	1422	1.247	0.0007919	1.061e-05	0.318461
166	POU2AF1	6494	1426	1.741	0.0008219	1.107e-05	0.799916
167	KIF14	12263	1427	1.632	0.0008244	1.117e-05	0.706641
168	PAQR4	1236	1434	1.344	0.0008692	1.185e-05	0.426533
169	SLC15A3	5894	1438	0.8932	0.0008959	1.229e-05	-0.162945
170	B4GALT5	11731	1469	1.365	0.001179	1.627e-05	0.448901
171	PLSCR1	6340	1470	1.783	0.001182	1.641e-05	0.834307
172	CCNB2	11534	1473	1.427	0.001204	1.681e-05	0.512985
173	ASCL2	5122	1481	1.325	0.00129	1.811e-05	0.405992
174	DIRAS2	6599	1486	2.023	0.001338	1.89e-05	1.0165
175	TMEM51	6850	1487	1.206	0.001337	1.899e-05	0.27023
176	EXO1	11563	1488	1.567	0.001343	1.919e-05	0.648005
177	CEBPA	443	1498	1.502	0.001462	2.1e-05	0.586885
178	HMOX1	4208	1499	1.389	0.001457	2.104e-05	0.474047
179	SETBP1	3199	1502	1.466	0.001489	2.163e-05	0.551885
180	SPC25	7827	1505	1.511	0.001519	2.218e-05	0.595504
181	FOXD1	2334	1510	1.618	0.001581	2.322e-05	0.694212
182	S100A4	8381	1511	1.283	0.001581	2.336e-05	0.359521
183	ELANE	1913	1518	2.149	0.001673	2.485e-05	1.10367
184	HLA-DRB4	4184	1519	0.9015	0.001669	2.492e-05	-0.149601
185	RBBP8	8107	1525	1.527	0.001754	2.633e-05	0.6107
186	BTG3	784	1529	1.248	0.001806	2.727e-05	0.319618
187	MTHFD2	675	1529	1.432	0.001798	2.728e-05	0.518031
188	CDH12	89	1533	1.79	0.001844	2.813e-05	0.83996
189	C1QA	9376	1540	1.67	0.001935	2.969e-05	0.739848
190	NOD2	8565	1550	1.491	0.002094	3.23e-05	0.57628
191	TRIM22	312	1553	1.418	0.002133	3.307e-05	0.503858
192	RAB31	850	1553	1.247	0.002132	3.323e-05	0.318461
193	CCNB1	11330	1554	1.52	0.002132	3.339e-05	0.604071
194	GK2	3516	1556	1.348	0.00215	3.385e-05	0.43082
195	CENPM	9852	1557	1.517	0.002157	3.413e-05	0.601221
196	MIR22HG	10977	1558	1.296	0.002175	3.46e-05	0.374066
197	AURKB	11622	1570	1.534	0.002369	3.787e-05	0.617298
198	BUB1B	9278	1570	1.515	0.002369	3.806e-05	0.599318
199	CMC2	7637	1571	1.308	0.002364	3.818e-05	0.387363
200	COX5B	1327	1571	1.334	0.002369	3.846e-05	0.415759
201	EIF1AY	11478	1572	1.462	0.002371	3.868e-05	0.547943
202	CSTA	1483	1573	1.434	0.00237	3.886e-05	0.520045
203	GBP2	3333	1574	1.276	0.002389	3.936e-05	0.351628
204	E2F2	1829	1576	1.351	0.002406	3.984e-05	0.434028
205	ADGRG1	11693	1577	1.339	0.002409	4.009e-05	0.421156
206	GINS2	6110	1577	1.487	0.002413	4.035e-05	0.572405
207	CD14	11694	1578	1.029	0.002416	4.06e-05	0.041243
208	CENPE	545	1579	1.574	0.002413	4.073e-05	0.654436
209	ITGAM	4583	1589	1.317	0.002599	4.408e-05	0.397255
210	RAD51	8057	1592	1.535	0.002649	4.516e-05	0.618239
211	SLC31A2	1322	1597	1.255	0.002754	4.717e-05	0.327687
212	ZEB2	12181	1600	1.346	0.002791	4.802e-05	0.428678
213	SLC7A7	11454	1611	1.183	0.003046	5.265e-05	0.24245
214	ARNTL2	7633	1612	1.639	0.003054	5.304e-05	0.712816
215	CDK1	12173	1613	1.489	0.003066	5.351e-05	0.574344
216	VAMP5	671	1616	1.253	0.003113	5.457e-05	0.325386
217	PLA2G4C	11079	1617	1.555	0.003112	5.481e-05	0.636915
218	HIST1H2AM	10731	1618	1.534	0.003135	5.546e-05	0.617298
219	NINJ1	5416	1619	1.153	0.003133	5.57e-05	0.205393
220	CDC25A	12265	1628	1.513	0.003357	5.994e-05	0.597412
221	BTK	9257	1629	1.249	0.003358	6.022e-05	0.320773
222	SOD2	9014	1633	1.199	0.003439	6.197e-05	0.261832
223	AKR1C3	11112	1635	1.437	0.003497	6.33e-05	0.52306
224	MAIP1	9983	1644	1.301	0.003706	6.738e-05	0.379621
225	AQP8	4397	1646	1.389	0.003753	6.853e-05	0.474047
226	PMAIP1	6351	1651	1.391	0.00388	7.116e-05	0.476122
227	UBE2C	878	1651	1.435	0.003865	7.121e-05	0.521051
228	PLA2G7	9968	1655	1.246	0.003948	7.306e-05	0.317304
229	DEPDC1	7190	1661	1.488	0.004114	7.647e-05	0.573375
230	PSPH	7792	1672	1.411	0.004451	8.309e-05	0.496718
231	STIL	8794	1672	1.358	0.004449	8.341e-05	0.441483
232	HIST1H2BK	11003	1674	1.316	0.004489	8.453e-05	0.396159
233	STAT2	9120	1682	1.384	0.004716	8.918e-05	0.468844
234	FAR2	7248	1683	1.649	0.004755	9.03e-05	0.721591
235	NEK2	5371	1684	1.591	0.004766	9.091e-05	0.669934
236	CCNO	283	1686	1.674	0.004815	9.223e-05	0.7433
237	MT1HL1	8689	1687	1.592	0.00482	9.271e-05	0.67084
238	CST3	1476	1688	1.14	0.004831	9.331e-05	0.189034
239	OSER1	6038	1693	1.165	0.004981	9.663e-05	0.22033
240	PMCH	6352	1698	1.323	0.005137	0.0001001	0.403813
241	GMNN	5724	1698	1.449	0.005127	0.0001003	0.535058
242	CHEK1	915	1698	1.425	0.005108	0.0001003	0.510962
243	IFNG	4421	1706	1.311	0.005384	0.0001062	0.390668
244	PGAP1	10338	1708	1.503	0.005444	0.0001078	0.587845
245	GRINA	3854	1710	1.247	0.005514	0.0001097	0.318461
246	MNDA	5149	1711	1.287	0.005496	0.0001097	0.364012
247	BPI	9067	1711	1.958	0.005509	0.0001104	0.969381
248	LILRA3	846	1714	1.174	0.00559	0.0001125	0.231432
249	NACC2	1368	1728	1.197	0.006137	0.000124	0.259423
250	MAP3K8	1325	1734	1.308	0.006392	0.0001297	0.387363
251	MCM2	5036	1735	1.361	0.006376	0.0001299	0.444667
252	CDCA8	6891	1735	1.474	0.00639	0.0001307	0.559737
253	ADA	2	1739	1.245	0.006516	0.0001338	0.316146
254	BLNK	3951	1739	1.454	0.006512	0.0001342	0.540027
255	KIF18A	10661	1741	1.374	0.006572	0.000136	0.458382
256	NMU	723	1742	1.409	0.006589	0.0001369	0.494672
257	RYR1	8373	1743	1.569	0.006624	0.0001382	0.649845
258	OAS2	5512	1746	1.466	0.006697	0.0001402	0.551885
259	EFHD2	9947	1749	1.195	0.006827	0.0001435	0.257011
260	MYO1F	5225	1750	1.345	0.006845	0.0001444	0.427606
261	SIK1	1515	1750	1.219	0.006823	0.0001445	0.285698
262	PRF1	7127	1756	1.396	0.007093	0.0001508	0.481299
263	DRAP1	518	1757	1.298	0.007102	0.0001516	0.37629
264	CCL5	8443	1759	1.041	0.007171	0.0001536	0.0579701
265	POMP	5953	1766	1.266	0.007492	0.0001611	0.340277
266	FEN1	2170	1771	1.342	0.007706	0.0001664	0.424385
267	OIP5	1098	1773	1.517	0.007811	0.0001693	0.601221
268	PDLIM1	11520	1775	1.293	0.007859	0.0001709	0.370722
269	CKS1B	1166	1776	1.412	0.007905	0.0001726	0.49774
270	LMNB1	4885	1789	1.454	0.008568	0.0001878	0.540027
271	TIPARP	3158	1790	1.239	0.008635	0.0001899	0.309176
272	CD1D	11514	1792	0.8906	0.0087	0.0001921	-0.16715
273	GJA1	3445	1795	1.348	0.008834	0.0001957	0.43082
274	POLE2	6423	1795	1.479	0.008811	0.0001959	0.564622
275	BST2	9167	1796	1.403	0.008825	0.000197	0.488515
276	PRSS23	907	1797	1.506	0.008849	0.0001982	0.590722
277	HIST1H1C	4074	1800	1.32	0.008992	0.0002022	0.400538
278	GRK1	8186	1800	1.408	0.008966	0.0002023	0.493647
279	RPS26	8352	1803	1.167	0.009119	0.0002065	0.222805
280	DDIT4	6521	1811	1.05	0.009566	0.0002174	0.0703893
281	DDX24	7703	1820	1.189	0.01011	0.0002307	0.249749
282	CDC6	12235	1821	1.459	0.01012	0.0002316	0.54498
283	SKA1	2120	1829	1.441	0.0106	0.0002435	0.52707
284	ROR2	5498	1829	1.218	0.01057	0.0002437	0.284514
285	SYT11	2537	1835	1.365	0.01099	0.0002542	0.448901
286	GPR15	3726	1837	1.478	0.01104	0.0002563	0.563646
287	PPFIBP2	10971	1844	1.298	0.01153	0.0002687	0.37629
288	IFITM1	10999	1846	1.303	0.01163	0.0002718	0.381837
289	ENC1	10989	1846	1.136	0.01163	0.0002729	0.183963
290	SBNO2	2295	1848	1.317	0.01168	0.0002749	0.397255
291	SERPINA1	6242	1850	1.222	0.01181	0.0002789	0.289244
292	ATG2A	2467	1855	1.259	0.01218	0.0002887	0.332278
293	LRRC32	3252	1859	1.167	0.01245	0.0002961	0.222805
294	DYSF	10702	1860	1.274	0.01244	0.0002968	0.349365
295	NXT1	3883	1864	1.132	0.0127	0.0003041	0.178874
296	CCR5	1224	1864	1.691	0.01268	0.0003045	0.757877
297	NDUFA1	5325	1864	1.23	0.01265	0.000305	0.298658
298	SRGN	7132	1873	1.181	0.0133	0.0003216	0.240009
299	TBXAS1	9231	1873	1.14	0.01328	0.0003223	0.189034
300	HLA-DPB1	4177	1878	1.442	0.01368	0.0003332	0.528071
301	ARHGDIA	4850	1879	1.177	0.01367	0.000334	0.235114
302	TNFAIP2	9382	1888	1.163	0.01441	0.0003531	0.217851
303	IFIH1	8570	1889	1.501	0.01446	0.0003556	0.585924
304	PSMB3	7613	1892	1.288	0.01466	0.0003618	0.365133
305	CYBA	1552	1897	1.187	0.01506	0.0003728	0.24732
306	SLC7A5	10554	1897	1.264	0.01504	0.0003736	0.337996
307	TNFRSF1B	9387	1897	1.207	0.01501	0.0003741	0.271426
308	MPO	5162	1898	1.762	0.01505	0.0003762	0.817214
309	CLDND1	7553	1898	1.338	0.01501	0.0003765	0.420078
310	NPPB	5462	1898	1.54	0.01498	0.0003768	0.62293
311	ERC2	3214	1899	1.406	0.01498	0.0003782	0.491597
312	KIF24	4429	1901	1.418	0.01515	0.0003836	0.503858
313	PLS3	6339	1901	1.434	0.0151	0.0003836	0.520045
314	C1QB	9384	1902	1.085	0.01511	0.000385	0.117695
315	CXCL10	4537	1902	1.258	0.01508	0.0003856	0.331132
316	B3GAT1	3496	1905	1.296	0.0153	0.0003925	0.374066
317	CCDC59	3862	1905	1.142	0.01528	0.0003931	0.191563
318	ADAP1	851	1906	1.277	0.01527	0.0003942	0.352759
319	CCNE1	11370	1913	1.367	0.01591	0.0004118	0.451013
320	CCNF	11379	1913	1.497	0.01588	0.0004125	0.582074
321	ORC1	5549	1914	1.316	0.01592	0.0004148	0.396159
322	MKI67	5109	1917	1.403	0.01612	0.0004212	0.488515
323	AURKA	9137	1921	1.454	0.01645	0.0004314	0.540027
324	SPI1	9048	1928	1.129	0.01707	0.000449	0.175045
325	KYNU	11355	1928	1.186	0.01705	0.0004497	0.246104
326	CORO1B	7767	1928	1.344	0.01703	0.0004506	0.426533
327	CDKN3	303	1930	1.417	0.01718	0.000456	0.50284
328	PEX6	6186	1936	1.444	0.01769	0.000471	0.530071
329	CDA	12129	1937	1.169	0.01773	0.0004734	0.225275
330	LMO2	4888	1939	1.253	0.01792	0.0004799	0.325386
331	CLCA3P	11979	1940	1.409	0.01795	0.0004823	0.494672
332	GZMA	4068	1943	1.262	0.01822	0.000491	0.335712
333	CD83	11702	1945	1.162	0.01844	0.0004983	0.21661
334	KIF23	11871	1945	1.234	0.01839	0.0004985	0.303342
335	RAG2	8065	1947	1.416	0.01847	0.0005022	0.501821
336	DDX21	11596	1947	1.261	0.01848	0.0005038	0.334568
337	H2BFS	6406	1950	1.252	0.01873	0.0005122	0.324235
338	MXD1	4958	1954	0.9592	0.01913	0.0005248	-0.0600964
339	G0S2	5587	1956	1.154	0.01924	0.0005293	0.206643
340	TAP1	9210	1956	1.324	0.01918	0.0005294	0.404903
341	CENPA	510	1957	1.383	0.01929	0.0005339	0.467801
342	PRTN3	7538	1959	1.534	0.01945	0.0005398	0.617298
343	NUDT1	5220	1960	1.305	0.01948	0.0005422	0.38405
344	S100A11	8388	1964	1.286	0.01985	0.0005543	0.362891
345	MMP1	5129	1967	1.596	0.02014	0.0005639	0.674461
346	UBE2S	3613	1974	1.245	0.02101	0.0005899	0.316146
347	PYCARD	3884	1976	1.253	0.02119	0.0005967	0.325386
348	OTOF	11776	1978	1.317	0.02137	0.0006036	0.397255
349	TUBA1C	10939	1980	1.212	0.02152	0.0006097	0.27739
350	KLF8	1054	1982	1.448	0.02165	0.000615	0.534062
351	PLEKHS1	10275	1984	1.505	0.02188	0.0006233	0.589763
352	FOXL2	9045	1986	1.573	0.0221	0.0006313	0.653519
353	SF3A2	10624	1987	1.233	0.02215	0.0006345	0.302173
354	RIPK2	11211	1988	1.015	0.02217	0.000637	0.0214797
355	FANCI	6959	1988	1.524	0.02217	0.0006387	0.607863
356	RTP4	8555	1989	1.549	0.02218	0.0006408	0.631337
357	TNIP3	10262	1996	1.356	0.023	0.0006663	0.439357
358	GABARAPL1	2899	2000	1.07	0.02343	0.0006808	0.0976108
359	NDC80	354	2001	1.227	0.02359	0.0006874	0.295135
360	PRR16	5928	2002	1.444	0.02356	0.0006884	0.530071
361	BRCA1	9077	2004	1.637	0.02381	0.0006976	0.711054
362	SECTM1	8520	2004	1.547	0.02374	0.0006976	0.629473
363	TIMP1	9338	2005	1.142	0.02375	0.0006997	0.191563
364	HIST1H2BD	4084	2009	1.315	0.02422	0.0007154	0.395063
365	PIR	11028	2009	1.194	0.02426	0.0007186	0.255803
366	PLAC8	5913	2009	1.251	0.0242	0.0007188	0.323082
367	PSMB10	7666	2012	1.278	0.02453	0.0007306	0.353888
368	GAB2	12187	2014	1.127	0.0247	0.0007378	0.172488
369	ZWINT	930	2017	1.474	0.02496	0.0007476	0.559737
370	PELI1	7762	2018	1.029	0.02504	0.000752	0.041243
371	IFNA21	4417	2018	1.278	0.02509	0.0007554	0.353888
372	PTS	7969	2020	1.128	0.02529	0.0007636	0.173767
373	SEC61G	2757	2024	1.206	0.02575	0.0007795	0.27023
374	MGAT4C	3074	2025	1.454	0.02578	0.0007825	0.540027
375	CEACAM8	728	2027	1.463	0.02603	0.0007922	0.54893
376	RAB38	2894	2028	1.477	0.02616	0.0007984	0.56267
377	MCOLN1	7776	2032	1.149	0.02657	0.000813	0.200379
378	ID2	4377	2035	1.066	0.027	0.0008283	0.0922074
379	HDGFL3	5641	2037	1.423	0.02718	0.000836	0.508936
380	CALR	10542	2037	1.238	0.02719	0.0008386	0.308011
381	EPN1	4009	2038	1.282	0.02726	0.0008431	0.358396
382	SLIRP	10653	2040	1.272	0.02743	0.0008504	0.347099
383	NEIL3	6987	2042	1.4	0.02765	0.0008595	0.485427
384	GMPR	3652	2042	1.273	0.02762	0.0008609	0.348232
385	FCGR1A	2129	2045	1.408	0.02792	0.0008725	0.493647
386	FAM46A	7163	2046	1.18	0.02801	0.0008774	0.238787
387	PPP1R26	12198	2046	1.165	0.02794	0.0008776	0.22033
388	ABCA1	1844	2047	1.155	0.02803	0.0008826	0.207893
389	ACOT7	1091	2049	1.378	0.02821	0.0008907	0.462576
390	OLFM4	493	2051	1.544	0.0285	0.0009023	0.626673
391	ARPC3	82	2052	1.212	0.02858	0.0009071	0.27739
392	TFRC	9302	2052	1.128	0.02854	0.0009079	0.173767
393	TRIP13	11715	2054	1.358	0.02875	0.0009171	0.441483
394	SERF2	153	2055	1.247	0.0289	0.0009242	0.318461
395	SLCO1B3	3704	2059	1.333	0.02934	0.0009407	0.414677
396	MYO1E	5282	2060	1.615	0.02943	0.0009459	0.691534
397	COX5A	11772	2063	1.253	0.02989	0.000963	0.325386
398	HLA-DMA	4170	2065	1.176	0.03009	0.0009718	0.233888
399	IL26	7327	2069	1.32	0.03066	0.0009928	0.400538
400	IFI16	4395	2071	1.325	0.03087	0.001002	0.405992
401	ALDH2	2086	2071	1.145	0.03081	0.001003	0.195348
402	SGK1	8674	2072	0.9335	0.03087	0.001007	-0.0992781
403	SMAD1	4960	2072	1.171	0.0308	0.001008	0.227741
404	P2RX3	5569	2074	1.375	0.03117	0.001022	0.459432
405	FAM13A	128	2074	1.447	0.03111	0.001022	0.533065
406	EGR2	1884	2077	1.024	0.03145	0.001036	0.0342157
407	NCF4	5320	2077	1.425	0.03138	0.001036	0.510962
408	MLXIPL	5748	2081	1.409	0.03199	0.001059	0.494672
409	CXCL13	494	2083	1.465	0.03215	0.001067	0.550901
410	PLIN2	1220	2084	1.133	0.03225	0.001073	0.180148
411	BANK1	6798	2084	1.445	0.03227	0.001077	0.531069
412	DGKB	1622	2086	1.433	0.03243	0.001084	0.519039
413	FOSB	2802	2086	1.21	0.03236	0.001085	0.275007
414	RHOG	4811	2086	1.195	0.03235	0.001087	0.257011
415	KLRC3	4725	2086	1.388	0.03228	0.001087	0.473008
416	SYNCRIP	435	2087	1.14	0.03233	0.001092	0.189034
417	GRB14	3793	2087	1.139	0.03234	0.001095	0.187768
418	PIMREG	6482	2088	1.277	0.03246	0.001101	0.352759
419	NCAPH	2698	2091	1.541	0.03289	0.001119	0.623867
420	JUN	4618	2100	1.083	0.03427	0.001168	0.115033
421	GLDC	3601	2100	1.442	0.03423	0.00117	0.528071
422	MGST2	5096	2102	1.31	0.03445	0.00118	0.389567
423	OLR1	5528	2103	1.358	0.03461	0.001188	0.441483
424	HCK	4109	2105	1.189	0.03492	0.001202	0.249749
425	TRIP6	9443	2107	1.31	0.03511	0.001211	0.389567
426	ASF1B	7258	2112	1.396	0.03604	0.001246	0.481299
427	MZB1	5859	2114	1.521	0.03633	0.001259	0.60502
428	EGLN3	1022	2116	1.437	0.03651	0.001268	0.52306
429	E2F1	1827	2119	1.479	0.03705	0.00129	0.564622
430	IDH2	4385	2122	1.205	0.03747	0.001308	0.269033
431	ADGRL2	2593	2122	1.527	0.0374	0.001308	0.6107
432	HIST2H2AA3	10732	2122	1.356	0.03734	0.001309	0.439357
433	RNF10	12256	2124	1.154	0.03769	0.001324	0.206643
434	VANGL1	10634	2126	1.344	0.03788	0.001334	0.426533
435	NPDC1	7555	2128	1.434	0.0382	0.001349	0.520045
436	LY86	11835	2129	1.157	0.03842	0.00136	0.210389
437	ATAD2	3842	2132	1.208	0.03884	0.001378	0.27262
438	WT1-AS	5941	2133	1.251	0.03899	0.001386	0.323082
439	USP9Y	10697	2135	1.114	0.03936	0.001403	0.155749
440	GRPEL1	10438	2138	1.141	0.03971	0.001418	0.190299
441	SAMD4A	2388	2139	1.195	0.03988	0.001427	0.257011
442	ZBED2	9971	2140	1.189	0.03994	0.001433	0.249749
443	DCSTAMP	10562	2140	1.426	0.03995	0.001436	0.511974
444	AOAH	4186	2145	1.37	0.04089	0.001474	0.454176
445	NOP10	7122	2150	1.262	0.04184	0.001511	0.335712
446	ERCC6L	6633	2152	1.187	0.0422	0.001527	0.24732
447	TUBB4B	332	2155	1.23	0.04256	0.001544	0.298658
448	FAM49A	10574	2159	1.175	0.04348	0.001581	0.232661
449	APOL1	11026	2161	1.623	0.04367	0.001591	0.698663
450	KDM5D	10696	2162	1.129	0.04378	0.001599	0.175045
451	IRX4	5637	2163	1.403	0.04392	0.001607	0.488515
452	GALR1	3095	2168	1.441	0.04497	0.00165	0.52707
453	CD160	926	2172	1.517	0.04568	0.001679	0.601221
454	FAM124B	10192	2173	1.365	0.0458	0.001688	0.448901
455	TMEM156	10314	2175	1.392	0.04615	0.001704	0.477159
456	GALR2	11244	2175	1.371	0.04606	0.001705	0.455229
457	ZC3H12A	10373	2175	1.052	0.0461	0.00171	0.0731347
458	ENTPD1	11902	2175	1.286	0.04602	0.001711	0.362891
459	GCNT3	11652	2176	1.451	0.04606	0.001716	0.537048
460	GRIK4	3837	2180	1.47	0.0468	0.001747	0.555816
461	CD86	11811	2181	1.218	0.04692	0.001755	0.284514
462	NRIP3	7563	2181	1.292	0.04696	0.001761	0.369606
463	HSPA6	4321	2183	1.07	0.04721	0.001774	0.0976108
464	NEUROG3	5623	2184	1.359	0.04745	0.001787	0.442545
465	IL18RAP	11240	2186	1.037	0.04766	0.001799	0.0524159
466	MT1H	5213	2187	1.421	0.04784	0.001809	0.506907
467	CDK5	176	2189	1.282	0.0483	0.001831	0.358396
468	HIST1H2BJ	11360	2190	0.9483	0.04845	0.00184	-0.0765846
469	TARP	5201	2192	1.331	0.04867	0.001853	0.412511
